# Supplementary material for: Extinction risk modeling predicts range-wide differences of climate change impact on Karner blue butterfly (Lycaeides melissa samuelis)
Source: PLoS One. 2023 Nov 7;18(11):e0262382. doi: 10.1371/journal.pone.0262382 (PMC10629659; doi:10.1371/journal.pone.0262382)
Supplement: S1 Dataset — The population name, site, year, densities, macroclimates, and microclimates are included. (XLSX) [file pone.0262382.s002.xlsx]

## Sheet: Data
Population	Site	Year	λ	Density	PS	PF	MT_OW	MT_SP	MT_JN	AT_OW	AT_SP	AT_JN	IT_OW	IT_SP	IT_JN	PT_OW	PT_SP	PT_JN	Canopy	Elevation	Slope	Trasp
FM	A1	2000	-0.643736	3.86242	10.2998	6.11549	-2.6375	11.1075	18.27	3.005	17.685	23.93	-8.28	4.53	12.61	21.285	90.145	250.97	0	274.025	1.21975	0.026297
FM	A1	2001	-2.25308	2.89681	4.50615	3.86242	-7.51875	11.6925	18.155	-2.39	18.13	23.96	-12.6475	5.255	12.35	28.085	127.19	173.4	0	274.025	1.21975	0.026297
FM	A1	2002	-7.40296	2.89681	5.14989	2.89681	-2.4975	9.5575	20.275	2.83	15.895	26.28	-7.825	3.22	14.27	36.4725	66.93	188.97	0	274.025	1.21975	0.026297
FM	A1	2003	1.60934	8.36857	10.2998	2.89681	-5.92875	9.925	18.085	-0.075	16.88	24.86	-11.7825	2.97	11.31	22.1325	88.22	73.68	0	274.025	1.21975	0.026297
FM	A1	2004	1.93121	3.86242	6.75923	8.36857	-4.395	10.485	17.5	0.6225	17.525	23.76	-9.4125	3.445	11.24	34.945	155.9	236.89	0	274.025	1.21975	0.026297
FM	A1	2005	-9.33417	4.50615	1.93121	3.86242	-4.79625	10.875	21.645	0.3975	17.45	28.08	-9.99	4.3	15.21	36.385	51.1	66.97	0	274.025	1.21975	0.026297
FM	A1	2006	-2.57494	5.14989	13.8403	4.50615	-3.77875	12.11	19.285	0.9875	18.685	26.04	-8.545	5.535	12.53	26.8975	133.18	38.32	0	274.025	1.21975	0.026297
FM	A1	2007	2.89681	5.79362	7.72483	5.14989	-3.985	11.5	20.125	1.09	18.21	26.9	-9.06	4.79	13.35	43.0325	60.88	86.38	0	274.025	1.21975	0.026297
FM	A1	2008	-6.11549	4.18428	2.89681	5.79362	-8.03625	9.0025	18.555	-2.51	15.305	24.59	-13.5625	2.7	12.52	39.925	123.685	187.9	0	274.025	1.21975	0.026297
FM	A1	2009	8.0467	16.0934	10.2998	4.18428	-7.80625	10.0925	18.195	-1.335	16.72	24.3	-14.2775	3.465	12.09	32.2075	117.365	107.16	0	274.025	1.21975	0.026297
FM	A1	2010	20.2777	31.5431	8.0467	16.0934	-4.9675	12.52	19.375	0.55	19.63	24.98	-10.485	5.41	13.77	32.7575	77.605	164.79	0	274.025	1.21975	0.026297
FM	A1	2011	-21.887	11.9091	11.2654	31.5431	-7.30375	9.4825	18.88	-1.975	15.175	24.82	-12.6325	3.79	12.94	45.3375	92.99	100.12	0	274.025	1.21975	0.026297
FM	A1	2012	17.3809	19.9558	33.7961	11.9091	-0.705	12.0175	20.23	4.5225	19	27.26	-5.9325	5.035	13.2	33.14	113.905	59.12	0	274.025	1.21975	0.026297
FM	A5	2000	-2.57494	1.60934	2.57494	4.82802	-2.70625	10.995	17.87	2.6975	17.415	23.36	-8.11	4.575	12.38	20.2	99.58	242.12	10	298.842	4.06517	0.993996
FM	A5	2001	-3.21868	3.54055	4.18428	1.60934	-7.66875	11.61	17.97	-2.6275	17.885	23.61	-12.71	5.335	12.33	30.0825	136.51	146.59	10	298.842	4.06517	0.993996
FM	A5	2002	-9.65604	0.643736	6.75923	3.54055	-2.60125	9.455	19.955	2.4725	15.59	25.73	-7.675	3.32	14.18	34.505	61.89	194.18	10	298.842	4.06517	0.993996
FM	A5	2003	4.82802	17.3809	10.2998	0.643736	-6.00625	9.855	17.875	-0.4025	16.575	24.4	-11.61	3.135	11.35	22.935	94.2	69.48	10	298.842	4.06517	0.993996
FM	A5	2004	0.965604	7.40296	12.5529	17.3809	-4.53	10.415	17.27	0.285	17.21	23.3	-9.345	3.62	11.24	37.2525	154.35	188.03	10	298.842	4.06517	0.993996
FM	A5	2005	-11.9091	18.3465	6.43736	7.40296	-4.97	10.765	21.39	0.0075	17.185	27.69	-9.9475	4.345	15.09	37.18	49.62	79.51	10	298.842	4.06517	0.993996
FM	A5	2006	5.79362	13.1966	30.2556	18.3465	-3.9375	12.0025	19.045	0.6075	18.38	25.59	-8.4825	5.625	12.5	26.8575	132.005	35.68	10	298.842	4.06517	0.993996
FM	A5	2007	-6.43736	1.28747	7.40296	13.1966	-4.16375	11.355	19.815	0.675	17.925	26.49	-9.0025	4.785	13.14	39.6425	67.87	81.95	10	298.842	4.06517	0.993996
FM	A5	2008	-9.65604	10.6216	7.72483	1.28747	-8.18125	8.9825	18.425	-2.84	15.12	24.16	-13.5225	2.845	12.69	44.46	127.69	198.13	10	298.842	4.06517	0.993996
FM	A5	2009	5.47176	24.462	20.2777	10.6216	-7.84375	10.055	18.04	-1.6575	16.465	23.89	-14.03	3.645	12.19	34.7625	104.925	104.54	10	298.842	4.06517	0.993996
FM	A5	2010	-20.2777	19.9558	18.9902	24.462	-5.11625	12.425	19.105	0.1375	19.285	24.47	-10.37	5.565	13.74	36.135	85.395	170.88	10	298.842	4.06517	0.993996
FM	A5	2011	-2.89681	36.3711	40.2335	19.9558	-7.44375	9.33	18.615	-2.39	14.76	24.33	-12.4975	3.9	12.9	45.9575	88.305	107.79	10	298.842	4.06517	0.993996
FM	A5	2012	20.5996	32.8305	39.2679	36.3711	-0.90375	11.8375	19.96	4.1325	18.61	26.8	-5.94	5.065	13.12	37.2625	118.275	50.31	10	298.842	4.06517	0.993996
FM	B7	2000	0.965604	5.79362	12.231	5.79362	-2.71875	10.99	17.9	2.7275	17.42	23.39	-8.165	4.56	12.41	20.485	96.6	240.71	13	310.039	1.84155	0.785777
FM	B7	2001	-4.18428	1.28747	4.82802	5.79362	-7.67375	11.5625	17.94	-2.59	17.86	23.58	-12.7575	5.265	12.3	29.715	134.485	154.62	13	310.039	1.84155	0.785777
FM	B7	2002	-15.1278	7.72483	5.47176	1.28747	-2.61875	9.435	20	2.5175	15.62	25.81	-7.755	3.25	14.19	36.115	65.05	204.5	13	310.039	1.84155	0.785777
FM	B7	2003	13.8403	20.5996	22.8526	7.72483	-6.06875	9.8	17.865	-0.3675	16.605	24.42	-11.77	2.995	11.31	23.5725	87.925	73.2	13	310.039	1.84155	0.785777
FM	B7	2004	0	5.14989	6.75923	20.5996	-4.53625	10.3425	17.27	0.325	17.2	23.31	-9.3975	3.485	11.23	37.52	157.59	196.33	13	310.039	1.84155	0.785777
FM	B7	2005	0.643736	4.18428	5.14989	5.14989	-5.0075	10.7175	21.365	0.045	17.18	27.65	-10.06	4.255	15.08	37.7175	51.535	82.2	13	310.039	1.84155	0.785777
FM	B7	2006	-0.321868	1.60934	3.54055	4.18428	-3.94875	11.9875	19.03	0.65	18.41	25.59	-8.5475	5.565	12.47	26.9625	139.42	36.64	13	310.039	1.84155	0.785777
FM	B7	2007	-1.60934	1.28747	1.93121	1.60934	-4.14875	11.335	19.83	0.7225	17.93	26.55	-9.02	4.74	13.11	41.235	65.505	79.03	13	310.039	1.84155	0.785777
FM	B7	2008	-5.14989	0	2.89681	1.28747	-8.2225	8.92	18.355	-2.81	15.075	24.13	-13.635	2.765	12.58	42.7975	124.71	178.76	13	310.039	1.84155	0.785777
FM	B7	2009	-2.25308	3.86242	5.14989	0	-7.94	9.9975	18	-1.675	16.44	23.87	-14.205	3.555	12.13	34.44	110.17	105.6	13	310.039	1.84155	0.785777
FM	B7	2010	-13.5185	3.54055	6.11549	3.86242	-5.08125	12.385	19.085	0.2275	19.285	24.46	-10.39	5.485	13.71	35.715	82.875	163.35	13	310.039	1.84155	0.785777
FM	B7	2011	-6.43736	0.965604	17.059	3.54055	-7.44375	9.31	18.57	-2.33	14.75	24.29	-12.5575	3.87	12.85	45.9175	95.515	111.54	13	310.039	1.84155	0.785777
FM	B7	2012	-5.14989	3.86242	7.40296	0.965604	-0.905	11.7725	19.9	4.175	18.585	26.78	-5.985	4.96	13.02	37.7675	116.805	58.25	13	310.039	1.84155	0.785777
FM	B8	2000	-2.57494	10.6216	9.0123	2.57494	-2.71875	10.99	17.9	2.7275	17.42	23.39	-8.165	4.56	12.41	20.485	96.6	240.71	58	341.804	5.02071	0.845788
FM	B8	2001	-13.8403	6.75923	13.1966	10.6216	-7.67375	11.5625	17.94	-2.59	17.86	23.58	-12.7575	5.265	12.3	29.715	134.485	154.62	58	341.804	5.02071	0.845788
FM	B8	2002	-23.8182	14.4841	20.5996	6.75923	-2.61875	9.435	20	2.5175	15.62	25.81	-7.755	3.25	14.19	36.115	65.05	204.5	58	341.804	5.02071	0.845788
FM	B8	2003	50.8551	77.5702	38.3023	14.4841	-6.06875	9.8	17.865	-0.3675	16.605	24.42	-11.77	2.995	11.31	23.5725	87.925	73.2	58	341.804	5.02071	0.845788
FM	B8	2004	0.321868	7.40296	26.715	77.5702	-4.53625	10.3425	17.27	0.325	17.2	23.31	-9.3975	3.485	11.23	37.52	157.59	196.33	58	341.804	5.02071	0.845788
FM	B8	2005	-0.643736	5.47176	7.0811	7.40296	-5.0075	10.7175	21.365	0.045	17.18	27.65	-10.06	4.255	15.08	37.7175	51.535	82.2	58	341.804	5.02071	0.845788
FM	B8	2006	-4.50615	6.75923	6.11549	5.47176	-3.94875	11.9875	19.03	0.65	18.41	25.59	-8.5475	5.565	12.47	26.9625	139.42	36.64	58	341.804	5.02071	0.845788
FM	B8	2007	-3.21868	6.11549	11.2654	6.75923	-4.14875	11.335	19.83	0.7225	17.93	26.55	-9.02	4.74	13.11	41.235	65.505	79.03	58	341.804	5.02071	0.845788
FM	B8	2008	-2.89681	4.82802	9.33417	6.11549	-8.2225	8.92	18.355	-2.81	15.075	24.13	-13.635	2.765	12.58	42.7975	124.71	178.76	58	341.804	5.02071	0.845788
FM	B8	2009	10.6216	16.4153	7.72483	4.82802	-7.94	9.9975	18	-1.675	16.44	23.87	-14.205	3.555	12.13	34.44	110.17	105.6	58	341.804	5.02071	0.845788
FM	B8	2010	-6.75923	4.82802	5.79362	16.4153	-5.08125	12.385	19.085	0.2275	19.285	24.46	-10.39	5.485	13.71	35.715	82.875	163.35	58	341.804	5.02071	0.845788
FM	B8	2011	-11.5872	3.86242	11.5872	4.82802	-7.44375	9.31	18.57	-2.33	14.75	24.29	-12.5575	3.87	12.85	45.9175	95.515	111.54	58	341.804	5.02071	0.845788
FM	B8	2012	0.643736	17.059	15.4497	3.86242	-0.905	11.7725	19.9	4.175	18.585	26.78	-5.985	4.96	13.02	37.7675	116.805	58.25	58	341.804	5.02071	0.845788
FM	B13	2000	9.0123	19.3121	16.4153	9.0123	-2.66625	11.0675	18.135	3.0825	17.7	23.92	-8.415	4.435	12.35	21.03	90.325	248.26	2	284.511	2.73339	0.589377
FM	B13	2001	-41.1991	15.1278	10.2998	19.3121	-7.5875	11.3275	17.715	-2.2875	17.94	23.64	-12.8875	4.715	11.79	28.35	127.44	170.25	2	284.511	2.73339	0.589377
FM	B13	2002	-33.4743	49.5677	56.3269	15.1278	-2.55375	9.485	20.21	2.9725	15.95	26.4	-8.08	3.02	14.02	35.99	66.665	198.92	2	284.511	2.73339	0.589377
FM	B13	2003	122.632	158.037	83.0419	49.5677	-6.05875	9.75	17.895	0.0475	16.94	24.88	-12.165	2.56	10.91	22.0625	87.42	71.66	2	284.511	2.73339	0.589377
FM	B13	2004	-7.72483	2.57494	35.4055	158.037	-4.51	10.2625	17.315	0.7	17.485	23.75	-9.72	3.04	10.88	35.6675	158.565	228.73	2	284.511	2.73339	0.589377
FM	B13	2005	-8.36857	12.231	10.2998	2.57494	-4.915	10.63	21.4	0.465	17.385	28.03	-10.295	3.875	14.77	36.6025	50.785	65.05	2	284.511	2.73339	0.589377
FM	B13	2006	10.2998	17.059	20.5996	12.231	-3.80125	12.005	19.09	1.2125	18.81	26.08	-8.815	5.2	12.1	27.1125	129.58	33.78	2	284.511	2.73339	0.589377
FM	B13	2007	-6.11549	4.18428	6.75923	17.059	-3.925	11.435	19.965	1.335	18.35	27.1	-9.185	4.52	12.83	44.215	61.37	79.12	2	284.511	2.73339	0.589377
FM	B13	2008	-19.9558	4.18428	10.2998	4.18428	-8.24875	8.68	18.165	-2.4225	15.115	24.43	-14.075	2.245	11.9	39.1375	120.755	173.14	2	284.511	2.73339	0.589377
FM	B13	2009	-4.82802	29.6119	24.1401	4.18428	-8.035	9.7275	17.815	-1.3225	16.54	24.13	-14.7475	2.915	11.5	32.585	114.405	108.68	2	284.511	2.73339	0.589377
FM	B13	2010	-12.231	9.0123	34.4399	29.6119	-4.945	12.285	19.13	0.7875	19.605	24.92	-10.6775	4.965	13.34	33.395	77.71	166.19	2	284.511	2.73339	0.589377
FM	B13	2011	-58.2581	13.8403	21.2433	9.0123	-7.4525	9.2675	18.64	-1.9275	15.045	24.75	-12.9775	3.49	12.53	45.155	95.995	103.41	2	284.511	2.73339	0.589377
FM	B13	2012	33.4743	34.7617	72.0984	13.8403	-0.88125	11.6975	19.92	4.505	18.845	27.2	-6.2675	4.55	12.64	33.15	113.275	66.2	2	284.511	2.73339	0.589377
FM	B16	2000	-8.0467	0	1.28747	2.89681	-2.72625	10.94	17.92	3.0175	17.59	23.69	-8.47	4.29	12.15	20.835	93.89	244.05	6	304.773	3.04449	0.649249
FM	B16	2001	-1.93121	7.72483	8.0467	0	-7.66125	11.3925	17.775	-2.32	17.95	23.69	-13.0025	4.835	11.86	29.055	131.385	161.45	6	304.773	3.04449	0.649249
FM	B16	2002	-10.9435	8.69044	9.65604	7.72483	-2.605	9.38	20.025	2.8575	15.815	26.14	-8.0675	2.945	13.91	35.8175	66.59	200.61	6	304.773	3.04449	0.649249
FM	B16	2003	7.0811	13.8403	19.6339	8.69044	-6.07125	9.7125	17.81	-0.0425	16.8	24.69	-12.1	2.625	10.93	22.505	87.295	74.22	6	304.773	3.04449	0.649249
FM	B16	2004	-3.86242	0.643736	6.75923	13.8403	-4.53625	10.2475	17.22	0.6325	17.385	23.57	-9.705	3.11	10.87	36.9275	158.93	212.64	6	304.773	3.04449	0.649249
FM	B16	2005	-0.321868	3.21868	4.50615	0.643736	-4.97125	10.6175	21.32	0.38	17.325	27.9	-10.3225	3.91	14.74	37.0625	51.225	71.84	6	304.773	3.04449	0.649249
FM	B16	2006	-2.25308	2.25308	3.54055	3.21868	-3.9	11.92	18.99	1.0275	18.615	25.87	-8.8275	5.225	12.11	26.75	133.67	36.25	6	304.773	3.04449	0.649249
FM	B16	2007	-2.25308	2.57494	4.50615	2.25308	-4.06875	11.31	19.825	1.135	18.165	26.86	-9.2725	4.455	12.79	42.8375	63.145	79.26	6	304.773	3.04449	0.649249
FM	B16	2008	-14.4841	2.25308	4.82802	2.57494	-8.2425	8.745	18.19	-2.5	15.155	24.35	-13.985	2.335	12.03	41.085	123.935	178.45	6	304.773	3.04449	0.649249
FM	B16	2009	-0.643736	10.2998	16.7371	2.25308	-7.98125	9.8175	17.845	-1.36	16.55	24.07	-14.6025	3.085	11.62	33.51	112.55	107.29	6	304.773	3.04449	0.649249
FM	B16	2010	-3.21868	7.72483	10.9435	10.2998	-5.05375	12.275	19.05	0.6	19.485	24.76	-10.7075	5.065	13.34	34.76	81.095	169.67	6	304.773	3.04449	0.649249
FM	B16	2011	-11.9091	5.14989	10.9435	7.72483	-7.45875	9.2125	18.545	-2.01	14.94	24.59	-12.9075	3.485	12.5	45.4875	96.235	107.07	6	304.773	3.04449	0.649249
FM	B16	2012	0	10.6216	17.059	5.14989	-0.91375	11.685	19.84	4.455	18.775	27.05	-6.2825	4.595	12.63	35.38	116.345	61.67	6	304.773	3.04449	0.649249
FM	B18	2005	7.0811	12.5529	10.6216	8.0467	-4.97125	10.6175	21.32	0.38	17.325	27.9	-10.3225	3.91	14.74	37.0625	51.225	71.84	2	301.186	4.3346	0.537816
FM	B18	2006	0.965604	2.57494	5.47176	12.5529	-3.9	11.92	18.99	1.0275	18.615	25.87	-8.8275	5.225	12.11	26.75	133.67	36.25	2	301.186	4.3346	0.537816
FM	B18	2007	0.965604	4.18428	1.60934	2.57494	-4.06875	11.31	19.825	1.135	18.165	26.86	-9.2725	4.455	12.79	42.8375	63.145	79.26	2	301.186	4.3346	0.537816
FM	B18	2008	-5.47176	4.82802	3.21868	4.18428	-8.2425	8.745	18.19	-2.5	15.155	24.35	-13.985	2.335	12.03	41.085	123.935	178.45	2	301.186	4.3346	0.537816
FM	B18	2009	-0.643736	11.2654	10.2998	4.82802	-7.98125	9.8175	17.845	-1.36	16.55	24.07	-14.6025	3.085	11.62	33.51	112.55	107.29	2	301.186	4.3346	0.537816
FM	B18	2010	-11.5872	6.75923	11.9091	11.2654	-5.05375	12.275	19.05	0.6	19.485	24.76	-10.7075	5.065	13.34	34.76	81.095	169.67	2	301.186	4.3346	0.537816
FM	B18	2011	-25.1057	4.82802	18.3465	6.75923	-7.45875	9.2125	18.545	-2.01	14.94	24.59	-12.9075	3.485	12.5	45.4875	96.235	107.07	2	301.186	4.3346	0.537816
FM	B18	2012	-32.8305	15.1278	29.9337	4.82802	-0.91375	11.685	19.84	4.455	18.775	27.05	-6.2825	4.595	12.63	35.38	116.345	61.67	2	301.186	4.3346	0.537816
FM	C11	1998	-40.2335	0.321868	47.9583	5.14989	-2.44	12.77	17.615	1.935	19.995	23.8	-6.815	5.545	11.43	47.49	79.615	250.84	2	290.82	1.77188	0.813288
FM	C11	1999	-8.0467	4.50615	40.5554	0.321868	-4.14125	11.91	19.025	1.585	18.34	25.58	-9.8675	5.48	12.47	21.9075	131.2	63.75	2	290.82	1.77188	0.813288
FM	C11	2000	4.50615	18.3465	12.5529	4.50615	-3.02125	10.7825	17.63	2.7775	17.54	23.55	-8.82	4.025	11.71	20.3975	85.125	243.36	2	290.82	1.77188	0.813288
FM	C11	2001	-11.2654	10.9435	13.8403	18.3465	-7.94625	11.4475	17.825	-2.465	18.03	23.88	-13.4275	4.865	11.77	28.335	127.505	149.65	2	290.82	1.77188	0.813288
FM	C11	2002	-21.887	9.0123	22.2089	10.9435	-2.9225	9.205	19.735	2.565	15.705	25.95	-8.41	2.705	13.52	34.97	76.51	170.66	2	290.82	1.77188	0.813288
FM	C11	2003	-27.3588	7.40296	30.8993	9.0123	-6.37	9.6125	17.625	-0.285	16.72	24.58	-12.455	2.505	10.67	24.745	96.845	77.87	2	290.82	1.77188	0.813288
FM	C11	2004	8.0467	19.9558	34.7617	7.40296	-4.83375	10.1	17.005	0.4075	17.29	23.43	-10.075	2.91	10.58	43.4075	161.645	205.59	2	290.82	1.77188	0.813288
FM	C11	2005	-23.1745	1.60934	11.9091	19.9558	-5.33375	10.5575	21.15	0.15	17.335	27.81	-10.8175	3.78	14.49	37.04	55.915	84.76	2	290.82	1.77188	0.813288
FM	C11	2006	-3.54055	1.28747	24.7838	1.60934	-4.2475	11.825	18.8	0.7175	18.58	25.77	-9.2125	5.07	11.83	27.47	108.875	44.16	2	290.82	1.77188	0.813288
FM	C11	2007	0.643736	3.54055	4.82802	1.28747	-4.4525	11.1425	19.575	0.76	18.06	26.78	-9.665	4.225	12.37	42.195	74.99	89.39	2	290.82	1.77188	0.813288
FM	C11	2008	-2.25308	6.11549	2.89681	3.54055	-8.495	8.7625	18.145	-2.6625	15.245	24.3	-14.3275	2.28	11.99	39.785	119.09	155.82	2	290.82	1.77188	0.813288
FM	C11	2009	0.643736	10.2998	8.36857	6.11549	-8.2325	9.93	17.89	-1.595	16.675	24.14	-14.87	3.185	11.64	33.5675	114.875	95.92	2	290.82	1.77188	0.813288
FM	C11	2010	-4.50615	9.0123	9.65604	10.2998	-5.31375	12.2725	18.91	0.3875	19.555	24.65	-11.015	4.99	13.17	33.9175	72.38	178.04	2	290.82	1.77188	0.813288
FM	C11	2011	-17.3809	0.321868	13.5185	9.0123	-7.67625	9.1775	18.345	-2.09	14.99	24.54	-13.2625	3.365	12.15	45.98	99.135	98.44	2	290.82	1.77188	0.813288
FM	C11	2012	-5.47176	0.321868	17.7027	0.321868	-1.11	11.5875	19.635	4.395	18.805	26.99	-6.615	4.37	12.28	35.5575	109.795	89.44	2	290.82	1.77188	0.813288
FM	D16	2000	-2.89681	3.54055	5.79362	1.28747	-3.0775	10.765	17.555	2.6725	17.49	23.43	-8.8275	4.04	11.68	21.1675	83.505	247.22	7	305.518	1.72688	0.384476
FM	D16	2001	-8.0467	6.11549	6.43736	3.54055	-7.9975	11.49	17.84	-2.5325	18.02	23.84	-13.4625	4.96	11.84	28.4425	126.76	143.58	7	305.518	1.72688	0.384476
FM	D16	2002	-30.2556	10.2998	14.1622	6.11549	-2.97875	9.17	19.66	2.43	15.615	25.81	-8.3875	2.725	13.51	34.49	81.91	158.1	7	305.518	1.72688	0.384476
FM	D16	2003	0	9.0123	40.5554	10.2998	-6.42375	9.595	17.575	-0.3975	16.64	24.44	-12.45	2.55	10.71	23.8425	99.885	74.99	7	305.518	1.72688	0.384476
FM	D16	2004	-1.28747	0.321868	9.0123	9.0123	-4.89875	10.04	16.965	0.265	17.14	23.32	-10.0625	2.94	10.61	40.5275	161.265	188.84	7	305.518	1.72688	0.384476
FM	D16	2005	-3.86242	0.321868	1.60934	0.321868	-5.40375	10.56	21.105	0.035	17.295	27.7	-10.8425	3.825	14.51	37.22	55.94	92.95	7	305.518	1.72688	0.384476
FM	D16	2006	-0.321868	2.89681	4.18428	0.321868	-4.29375	11.8225	18.755	0.59	18.52	25.66	-9.1775	5.125	11.85	28.2575	105.155	45.85	7	305.518	1.72688	0.384476
FM	D16	2007	-1.93121	1.28747	3.21868	2.89681	-4.50625	11.1225	19.505	0.6275	17.99	26.65	-9.64	4.255	12.36	40.0275	81.18	95.97	7	305.518	1.72688	0.384476
FM	D16	2008	-3.21868	2.25308	3.21868	1.28747	-8.5125	8.8075	18.145	-2.74	15.225	24.2	-14.285	2.39	12.09	40.0125	119.165	138.04	7	305.518	1.72688	0.384476
FM	D16	2009	-1.28747	5.47176	5.47176	2.25308	-8.25125	9.995	17.895	-1.695	16.675	24.07	-14.8075	3.315	11.72	34.255	112.21	93.13	7	305.518	1.72688	0.384476
FM	D16	2010	-4.18428	9.97791	6.75923	5.47176	-5.32625	12.3175	18.89	0.3	19.525	24.55	-10.9525	5.11	13.23	34.095	71.26	180.57	7	305.518	1.72688	0.384476
FM	D16	2011	-26.3932	7.0811	14.1622	9.97791	-7.69625	9.185	18.305	-2.1375	14.965	24.48	-13.255	3.405	12.13	46.4	97.53	94.08	7	305.518	1.72688	0.384476
FM	D16	2012	7.0811	10.2998	33.4743	7.0811	-1.13875	11.5875	19.56	4.345	18.775	26.87	-6.6225	4.4	12.25	35.45	100.99	104.88	7	305.518	1.72688	0.384476
FM	D9	2000	-6.75923	0.643736	3.21868	3.86242	-3.17	10.7725	17.585	2.5825	17.485	23.43	-8.9225	4.06	11.74	21.6925	82.335	250.86	23	293.765	0.723629	0.986756
FM	D9	2001	0	3.54055	7.40296	0.643736	-8.08	11.52	17.93	-2.5725	18.035	23.92	-13.5875	5.005	11.94	28.545	126.985	138.49	23	293.765	0.723629	0.986756
FM	D9	2002	-5.47176	0.965604	3.54055	3.54055	-3.07625	9.16	19.68	2.3325	15.59	25.8	-8.485	2.73	13.56	34.335	81.31	156.79	23	293.765	0.723629	0.986756
FM	D9	2003	-1.93121	1.28747	6.43736	0.965604	-6.55125	9.5625	17.59	-0.5	16.595	24.42	-12.6025	2.53	10.76	23.755	98.975	71.51	23	293.765	0.723629	0.986756
FM	D9	2004	0.321868	0.321868	3.21868	1.28747	-5.03125	9.97	16.99	0.13	17.04	23.31	-10.1925	2.9	10.67	39.7025	164.315	167.1	23	293.765	0.723629	0.986756
FM	D9	2005	-1.28747	0	0	0.321868	-5.54125	10.555	21.125	-0.0675	17.29	27.69	-11.015	3.82	14.56	37.535	56.68	89.37	23	293.765	0.723629	0.986756
FM	D9	2006	-6.11549	0.321868	1.28747	0	-4.40375	11.8225	18.79	0.475	18.52	25.67	-9.2825	5.125	11.91	28.86	104.86	53.58	23	293.765	0.723629	0.986756
FM	D4	2008	-8.0467	2.57494	6.43736	1.28747	-8.5175	8.785	18.105	25.99	-2.7125	15.235	-14.3225	2.335	11.97	39.04	119.58	143.7	10	297.52	2.76595	0.988174
FM	D4	2009	3.21868	11.2654	10.6216	2.57494	-8.2575	9.9725	17.89	24.68	-1.6475	16.69	-14.8675	3.255	11.64	33.175	109.4	91.57	10	297.52	2.76595	0.988174
FM	D4	2010	-3.86242	10.6216	8.0467	11.2654	-5.3625	12.2875	18.875	27.85	0.315	19.535	-11.04	5.04	13.15	33.28	71.095	173.14	10	297.52	2.76595	0.988174
FM	D4	2011	-26.0713	5.79362	14.4841	10.6216	-7.73625	9.175	18.29	26.91	-2.0975	15.005	-13.375	3.345	12.04	46.035	98.235	92.4	10	297.52	2.76595	0.988174
FM	D4	2012	7.40296	11.5872	31.8649	5.79362	-1.165	11.5475	19.51	27.14	4.3725	18.805	-6.7025	4.29	12.11	35.4475	98.62	107.93	10	297.52	2.76595	0.988174
FM	E131	2000	-0.321868	5.79362	4.18428	8.69044	-3.07875	10.7575	17.565	2.725	17.505	23.5	-8.8825	4.01	11.63	21.4575	82.315	248.97	10	303.659	4.59771	0.208846
FM	E131	2001	-6.75923	15.4497	6.11549	5.79362	-8.005	11.475	17.83	-2.515	18.025	23.9	-13.495	4.925	11.76	28.5	126.185	141.65	10	303.659	4.59771	0.208846
FM	E131	2002	-22.2089	9.97791	22.2089	15.4497	-2.98125	9.1625	19.665	2.4775	15.64	25.88	-8.44	2.685	13.45	34.2175	83.39	154.98	10	303.659	4.59771	0.208846
FM	E131	2003	11.5872	39.5898	32.1868	9.97791	-6.43	9.5825	17.565	-0.35	16.67	24.53	-12.51	2.495	10.6	24.075	98.62	70.81	10	303.659	4.59771	0.208846
FM	E131	2004	1.93121	6.43736	28.0025	39.5898	-4.88625	10.0775	16.965	0.3275	17.24	23.39	-10.1	2.915	10.54	39.88	165.78	179.6	10	303.659	4.59771	0.208846
FM	E131	2005	-6.43736	1.93121	4.50615	6.43736	-5.40625	10.5525	21.105	0.07	17.295	27.75	-10.8825	3.81	14.46	37.0575	56.09	82.28	10	303.659	4.59771	0.208846
FM	E131	2006	-5.79362	2.89681	8.36857	1.93121	-4.3025	11.8025	18.76	0.6275	18.52	25.72	-9.2325	5.085	11.8	28.6575	100.6	45.02	10	303.659	4.59771	0.208846
FM	E131	2007	-7.40296	3.21868	8.69044	2.89681	-4.51625	11.12	19.51	0.6675	18.01	26.69	-9.7	4.23	12.33	40.665	82.06	103.39	10	303.659	4.59771	0.208846
FM	E131	2008	-23.1745	7.72483	10.6216	3.21868	-8.5175	8.785	18.105	-2.7125	15.235	24.24	-14.3225	2.335	11.97	39.04	119.58	143.7	10	303.659	4.59771	0.208846
FM	E131	2009	1.60934	15.4497	30.8993	7.72483	-8.2575	9.9725	17.89	-1.6475	16.69	24.14	-14.8675	3.255	11.64	33.175	109.4	91.57	10	303.659	4.59771	0.208846
FM	E131	2010	5.79362	23.1745	13.8403	15.4497	-5.3625	12.2875	18.875	0.315	19.535	24.6	-11.04	5.04	13.15	33.28	71.095	173.14	10	303.659	4.59771	0.208846
FM	E131	2011	-19.9558	9.0123	17.3809	23.1745	-7.73625	9.175	18.29	-2.0975	15.005	24.54	-13.375	3.345	12.04	46.035	98.235	92.4	10	303.659	4.59771	0.208846
FM	E131	2012	9.33417	12.231	28.9681	9.0123	-1.165	11.5475	19.51	4.3725	18.805	26.91	-6.7025	4.29	12.11	35.4475	98.62	107.93	10	303.659	4.59771	0.208846
FM	E132	2000	-3.54055	6.75923	2.89681	4.82802	-3.07875	10.7575	17.565	2.725	17.505	23.5	-8.8825	4.01	11.63	21.4575	82.315	248.97	81	320.839	12.8718	0.463078
FM	E132	2001	-30.5775	14.4841	10.2998	6.75923	-8.005	11.475	17.83	-2.515	18.025	23.9	-13.495	4.925	11.76	28.5	126.185	141.65	81	320.839	12.8718	0.463078
FM	E132	2002	-58.2581	12.231	45.0615	14.4841	-2.98125	9.1625	19.665	2.4775	15.64	25.88	-8.44	2.685	13.45	34.2175	83.39	154.98	81	320.839	12.8718	0.463078
FM	E132	2003	9.97791	35.0836	70.4891	12.231	-6.43	9.5825	17.565	-0.35	16.67	24.53	-12.51	2.495	10.6	24.075	98.62	70.81	81	320.839	12.8718	0.463078
FM	E132	2004	-2.89681	2.25308	25.1057	35.0836	-4.88625	10.0775	16.965	0.3275	17.24	23.39	-10.1	2.915	10.54	39.88	165.78	179.6	81	320.839	12.8718	0.463078
FM	E132	2005	-12.5529	2.57494	5.14989	2.25308	-5.40625	10.5525	21.105	0.07	17.295	27.75	-10.8825	3.81	14.46	37.0575	56.09	82.28	81	320.839	12.8718	0.463078
FM	E132	2006	-2.57494	3.21868	15.1278	2.57494	-4.3025	11.8025	18.76	0.6275	18.52	25.72	-9.2325	5.085	11.8	28.6575	100.6	45.02	81	320.839	12.8718	0.463078
FM	E132	2007	-6.11549	1.93121	5.79362	3.21868	-4.51625	11.12	19.51	0.6675	18.01	26.69	-9.7	4.23	12.33	40.665	82.06	103.39	81	320.839	12.8718	0.463078
FM	E132	2008	-1.93121	4.18428	8.0467	1.93121	-8.5175	8.785	18.105	-2.7125	15.235	24.24	-14.3225	2.335	11.97	39.04	119.58	143.7	81	320.839	12.8718	0.463078
FM	E132	2009	-1.28747	3.54055	6.11549	4.18428	-8.2575	9.9725	17.89	-1.6475	16.69	24.14	-14.8675	3.255	11.64	33.175	109.4	91.57	81	320.839	12.8718	0.463078
FM	E132	2010	-8.69044	6.75923	4.82802	3.54055	-5.3625	12.2875	18.875	0.315	19.535	24.6	-11.04	5.04	13.15	33.28	71.095	173.14	81	320.839	12.8718	0.463078
FM	E132	2011	-20.5996	6.43736	15.4497	6.75923	-7.73625	9.175	18.29	-2.0975	15.005	24.54	-13.375	3.345	12.04	46.035	98.235	92.4	81	320.839	12.8718	0.463078
FM	E132	2012	0.708785	16.0934	27.0369	6.43736	-1.165	11.5475	19.51	4.3725	18.805	26.91	-6.7025	4.29	12.11	35.4475	98.62	107.93	81	320.839	12.8718	0.463078
CW	Buena	2006	15.1389	18.8889	15.3846	12	-4.49375	11.755	18.55	0.0125	18.195	25.11	-9	5.315	11.99	25.95	94.235	60.05	0	324.033	0.384074	0.954204
CW	Buena	2007	3.75	5	3.75	18.8889	-4.51375	10.9275	19.485	0.27	17.345	26.12	-9.2975	4.51	12.85	40.67	65.695	49.14	0	324.033	0.384074	0.954204
CW	Buena	2008	0.854701	3.07692	1.25	5	-8.28125	8.7325	18.005	-2.865	15.12	23.67	-13.6975	2.345	12.34	41.1875	125.435	138.48	0	324.033	0.384074	0.954204
CW	Buena	2009	2.08333	3.33333	2.22222	3.07692	-8.375	9.675	17.785	-2.3375	15.96	23.49	-14.4125	3.39	12.08	39.72	97.865	69.94	0	324.033	0.384074	0.954204
CW	Buena	2010	-6.52778	1.25	1.25	3.33333	-4.86	12.5	18.83	0.3225	19.33	23.86	-10.0425	5.67	13.8	29.2375	79.08	156.68	0	324.033	0.384074	0.954204
CW	Buena	2011	-2.30159	2.14286	7.77778	1.25	-7.50125	8.6775	17.98	-2.62	13.935	23.67	-12.3825	3.42	12.29	41.65	101.775	94.32	0	324.033	0.384074	0.954204
CW	Buena	2012	0.138889	1.25	4.44444	2.14286	-1.43125	11.29	19.415	3.7275	18.065	26.34	-6.59	4.515	12.49	35.0875	105.19	53.45	0	324.033	0.384074	0.954204
CW	Buena	2013	0	0	1.11111	1.25	-6.615	8.1375	17.855	-1.6025	13.66	23.22	-11.6275	2.615	12.49	42.135	119.12	137.45	0	324.033	0.384074	0.954204
CW	Buena	2014	0	0	0	0	-11.4337	8.715	19.91	-5.78	14.645	25.58	-17.0875	2.785	14.24	31.46	123.455	144.56	0	324.033	0.384074	0.954204
CW	Buena	2015	-2	0	0	0	-7.1975	10.77	17.885	-2.1875	17.305	23.69	-12.2075	4.235	12.08	19.38	100.745	108.29	0	324.033	0.384074	0.954204
CW	Buena	2016	0	0	2	0	-2.9965	9.7495	19	1.43	15.958	25.085	-7.4225	3.5415	12.917	77.2772	58.3045	141.671	0	324.033	0.384074	0.954204
CW	Buena	2017	-72.3889	1.11111	0	0	-4.6265	10.1875	18.651	-0.175	16.1895	24.864	-9.0785	4.1875	12.439	55.9595	123.349	179.373	0	324.033	0.384074	0.954204
CW	CTHX	1992	58.5507	123.333	73.5	52.2222	-3.84	9.8225	17.24	1.02	16.445	24.45	-8.7	3.2	10.03	30.5575	67.095	44.29	26	301.556	0.488789	0.0658714
CW	CTHX	1993	21.9091	31	64.7826	123.333	-6.175	9.2975	16.81	-0.7025	15.42	22.69	-11.6475	3.175	10.93	28.87	130.19	213.7	26	301.556	0.488789	0.0658714
CW	CTHX	1994	-48	33.5	9.09091	31	-7.53875	10.575	20.065	-2.0975	17.935	27.11	-12.98	3.215	13.02	17.3475	79.38	77.42	26	301.556	0.488789	0.0658714
CW	CTHX	1995	-10.5	12	81.5	33.5	-4.2425	8.7475	21.06	1.04	15.145	28.25	-9.525	2.35	13.87	23.1175	76.355	50.73	26	301.556	0.488789	0.0658714
CW	CTHX	1996	-12.5	12.5	22.5	12	-8.01125	8.37	18.825	-2.38	14.75	24.69	-13.6425	1.99	12.96	33.2175	49.315	117.79	26	301.556	0.488789	0.0658714
CW	CTHX	1997	-17.5	32.5	25	12.5	-6.34	8.13	19.515	-1.3725	14.95	26.46	-11.3075	1.31	12.57	37.305	68.04	93.18	26	301.556	0.488789	0.0658714
CW	CTHX	1998	49	54.5	50	32.5	-2.37	12.805	17.65	1.795	19.87	23.65	-6.535	5.74	11.65	42.3625	64.85	260.33	26	301.556	0.488789	0.0658714
CW	CTHX	1999	-7	6.5	5.5	54.5	-4.2225	11.95	18.91	1.255	18.39	25.5	-9.7	5.51	12.32	20.6625	90.01	108.04	26	301.556	0.488789	0.0658714
CW	CTHX	2000	-24.5	11.5	13.5	6.5	-3.39	10.5825	17.52	2.165	17.235	23.19	-8.945	3.93	11.85	22.2825	82.755	216.26	26	301.556	0.488789	0.0658714
CW	CTHX	2001	-19.5	23	36	11.5	-7.83375	11.4925	18.025	-2.425	17.87	23.94	-13.2425	5.115	12.11	27.6975	108.805	123.89	26	301.556	0.488789	0.0658714
CW	CTHX	2002	-26.5	7	42.5	23	-3.1675	9.0025	19.5	1.955	15.2	25.53	-8.29	2.805	13.47	38.85	76.415	223.68	26	301.556	0.488789	0.0658714
CW	CTHX	2003	7.5	13	33.5	7	-6.5075	9.6	17.66	-0.7275	16.43	24.32	-12.2875	2.77	11	22.28	96.865	89.13	26	301.556	0.488789	0.0658714
CW	CTHX	2004	-1.5	0.5	5.5	13	-5.10375	9.73	16.9	-0.0525	16.675	23.2	-10.155	2.785	10.6	48.6975	141.255	230.03	26	301.556	0.488789	0.0658714
CW	CTHX	2005	-5.5	1.5	2	0.5	-5.585	10.5625	21.275	-0.17	17.37	27.8	-11	3.755	14.75	38.5575	50.63	134.38	26	301.556	0.488789	0.0658714
CW	CTHX	2006	-5	5	7	1.5	-4.3425	11.9275	18.81	0.3825	18.655	25.71	-9.0675	5.2	11.91	31.255	84.195	25.15	26	301.556	0.488789	0.0658714
CW	CTHX	2007	0.3125	2.8125	10	5	-4.44625	11.125	19.57	0.5225	17.875	26.75	-9.415	4.375	12.39	40.8775	110.25	48.99	26	301.556	0.488789	0.0658714
CW	CTHX	2008	-1.5	4	2.5	2.8125	-8.33125	8.995	18.24	-2.67	15.45	24.21	-13.9925	2.54	12.27	42.7	130.645	138.98	26	301.556	0.488789	0.0658714
CW	CTHX	2009	-2.4697	3.0303	5.5	4	-8.18625	10.1375	18.11	-1.8875	16.675	24.18	-14.485	3.6	12.04	37.24	97.62	125.14	26	301.556	0.488789	0.0658714
CW	CTHX	2010	-19	25.5	5.5	3.0303	-4.87875	12.6425	19.06	0.485	19.775	24.53	-10.2425	5.51	13.59	40.7375	73.465	186.98	26	301.556	0.488789	0.0658714
CW	CTHX	2011	-42.0882	19.4118	44.5	25.5	-7.34875	9.155	18.36	-2.22	14.725	24.38	-12.4775	3.585	12.34	44.8975	88.01	117.12	26	301.556	0.488789	0.0658714
CW	CTHX	2012	8	23	61.5	19.4118	-1.10625	11.65	19.67	4.1875	18.7	26.96	-6.4	4.6	12.38	36.08	106.325	66.22	26	301.556	0.488789	0.0658714
CW	CTHX	2013	-6	4.5	15	23	-6.32125	8.5125	18.385	-1.15	14.155	23.94	-11.4925	2.87	12.83	44.805	158.78	191.84	26	301.556	0.488789	0.0658714
CW	CTHX	2014	-16.5	1.5	10.5	4.5	-11.125	9.1825	20.49	-5.2125	15.39	26.38	-17.0375	2.975	14.6	31.825	134.46	179.69	26	301.556	0.488789	0.0658714
CW	CTHX	2015	-21.5	28	18	1.5	-6.82875	11.185	18.464	-1.7025	17.9	24.65	-11.955	4.47	12.28	20.73	118.985	143.69	26	301.556	0.488789	0.0658714
CW	CTHX	2016	-34	73	49.5	28	-2.70825	10.3935	19.548	1.8675	16.89	25.908	-7.285	3.898	13.188	73.2495	50.4795	111.85	26	301.556	0.488789	0.0658714
CW	CTHX	2017	3.5	17.5	107	73	-4.2335	10.7015	19.16	0.3705	16.8695	25.683	-8.8385	4.5355	12.638	56.634	127.25	106.738	26	301.556	0.488789	0.0658714
CW	XEW	1992	23.75	88.75	14	20	-3.8075	9.83	17.23	1.005	16.38	24.43	-8.62	3.28	10.03	31.135	67.56	43.62	83	298.958	2.2332	0.310114
CW	XEW	1993	-16.6667	11.6667	65	88.75	-6.1975	9.3075	16.85	-0.755	15.385	22.73	-11.64	3.23	10.97	29.285	130.105	210.56	83	298.958	2.2332	0.310114
CW	XEW	1994	-76.0714	72.5	28.3333	11.6667	-7.54	10.545	20.035	-2.11	17.84	27.06	-12.97	3.25	13.01	17.645	81.665	79.63	83	298.958	2.2332	0.310114
CW	XEW	1995	3.125	10.625	148.571	72.5	-4.2375	8.725	21.045	1.015	15.06	28.18	-9.49	2.39	13.91	23.435	80.005	53.95	83	298.958	2.2332	0.310114
CW	XEW	1996	-8.57143	6.42857	7.5	10.625	-7.99	8.3425	18.8	-2.39	14.655	24.62	-13.59	2.03	12.98	32.9025	48.57	115.99	83	298.958	2.2332	0.310114
CW	XEW	1997	-35.3205	23.8462	15	6.42857	-6.325	8.145	19.485	-1.3575	14.91	26.45	-11.2925	1.38	12.52	38.34	70.435	94.79	83	298.958	2.2332	0.310114
CW	XEW	1998	63.0769	84.6154	59.1667	23.8462	-2.36375	12.7575	17.605	1.7825	19.8	23.64	-6.51	5.715	11.57	43.3625	66.345	267.7	83	298.958	2.2332	0.310114
CW	XEW	1999	6.53846	15	21.5385	84.6154	-4.165	11.9475	18.925	1.3025	18.32	25.5	-9.6325	5.575	12.35	20.5125	91.3	115.93	83	298.958	2.2332	0.310114
CW	XEW	2000	-14.9359	15.8333	8.46154	15	-3.32125	10.605	17.57	2.2125	17.21	23.21	-8.855	4	11.93	23.155	85.35	218.74	83	298.958	2.2332	0.310114
CW	XEW	2001	5	8.33333	30.7692	15.8333	-7.8225	11.5325	18.055	-2.4375	17.87	23.92	-13.2075	5.195	12.19	28.7975	109.6	124.03	83	298.958	2.2332	0.310114
CW	XEW	2002	3.33333	18.3333	3.33333	8.33333	-3.10125	9.0475	19.555	2.0075	15.19	25.58	-8.21	2.905	13.53	40.055	78.165	224.91	83	298.958	2.2332	0.310114
CW	XEW	2003	2.5	21.6667	15	18.3333	-6.44875	9.625	17.68	-0.685	16.425	24.33	-12.2125	2.825	11.03	22.9675	94.575	86.05	83	298.958	2.2332	0.310114
CW	XEW	2004	2.5	5.83333	19.1667	21.6667	-5.055	9.775	16.94	-0.01	16.675	23.21	-10.1	2.875	10.67	49.1175	134.76	203.04	83	298.958	2.2332	0.310114
CW	XEW	2005	-30	15	3.33333	5.83333	-5.52875	10.545	21.285	-0.1425	17.32	27.78	-10.915	3.77	14.79	39.045	50.905	147.39	83	298.958	2.2332	0.310114
CW	XEW	2006	-5	13.3333	45	15	-4.30375	11.93	18.805	0.405	18.595	25.67	-9.0125	5.265	11.94	30.5775	93.78	26.93	83	298.958	2.2332	0.310114
CW	XEW	2007	-1.53846	3.07692	18.3333	13.3333	-4.41125	11.1225	19.565	0.54	17.815	26.74	-9.3625	4.43	12.39	42.23	110.735	42.19	83	298.958	2.2332	0.310114
CW	XEW	2008	-1.90045	1.17647	4.61538	3.07692	-8.3175	8.9675	18.255	-2.66	15.36	24.18	-13.975	2.575	12.33	42.35	127.64	148.72	83	298.958	2.2332	0.310114
CW	XEW	2009	-0.721154	3.125	3.07692	1.17647	-8.15	10.1	18.11	-1.86	16.59	24.12	-14.44	3.61	12.1	37.7975	101.18	127.32	83	298.958	2.2332	0.310114
CW	XEW	2010	-17.6923	12.3077	3.84615	3.125	-4.89375	12.6175	19.06	0.4675	19.685	24.54	-10.255	5.55	13.58	42.1525	76.425	191.28	83	298.958	2.2332	0.310114
CW	XEW	2011	-10.1282	8.33333	30	12.3077	-7.31625	9.1875	18.38	-2.2225	14.675	24.36	-12.41	3.7	12.4	45.4725	88.085	124.48	83	298.958	2.2332	0.310114
CW	XEW	2012	-2.30769	10	18.4615	8.33333	-1.03875	11.685	19.74	4.2275	18.635	26.95	-6.305	4.735	12.53	36.1525	113.57	74.44	83	298.958	2.2332	0.310114
CW	XEW	2013	2.30769	17.6923	12.3077	10	-6.2725	8.545	18.405	-1.1125	14.12	23.91	-11.4325	2.97	12.9	43.1325	156.24	186.52	83	298.958	2.2332	0.310114
CW	XEW	2014	-6.92308	2.30769	15.3846	17.6923	-11.0838	9.2525	20.515	-5.1375	15.355	26.36	-17.03	3.15	14.67	30.7325	130.195	195.17	83	298.958	2.2332	0.310114
CW	XEW	2015	-42.3077	10.7692	9.23077	2.30769	-6.76375	11.2095	18.5	-1.685	17.845	24.59	-11.8425	4.575	12.41	20.4275	118.055	139.74	83	298.958	2.2332	0.310114
CW	XEW	2016	-49.2308	45.3846	53.0769	10.7692	-2.65975	10.4435	19.585	1.8925	16.8805	25.893	-7.2125	4.008	13.277	73.934	47.182	116.976	83	298.958	2.2332	0.310114
CW	XEW	2017	-4.76923	19.2308	94.6154	45.3846	-4.166	10.7355	19.205	0.4215	16.835	25.673	-8.7545	4.638	12.737	56.975	122.612	106.424	83	298.958	2.2332	0.310114
CW	XS	1996	-24	16	24	14	-8.01125	8.37	18.825	-2.38	14.75	24.69	-13.6425	1.99	12.96	33.2175	49.315	117.79	73	296.499	0.292893	0.730272
CW	XS	1997	-40.5455	34	40	16	-6.34	8.13	19.515	-1.3725	14.95	26.46	-11.3075	1.31	12.57	37.305	68.04	93.18	73	296.499	0.292893	0.730272
CW	XS	1998	42.6667	96	74.5455	34	-2.37	12.805	17.65	1.795	19.87	23.65	-6.535	5.74	11.65	42.3625	64.85	260.33	73	296.499	0.292893	0.730272
CW	XS	1999	-61.6667	28.3333	53.3333	96	-4.2225	11.95	18.91	1.255	18.39	25.5	-9.7	5.51	12.32	20.6625	90.01	108.04	73	296.499	0.292893	0.730272
CW	XS	2000	-5	36.6667	90	28.3333	-3.39	10.5825	17.52	2.165	17.235	23.19	-8.945	3.93	11.85	22.2825	82.755	216.26	73	296.499	0.292893	0.730272
CW	XS	2001	12.4242	49.0909	41.6667	36.6667	-7.83375	11.4925	18.025	-2.425	17.87	23.94	-13.2425	5.115	12.11	27.6975	108.805	123.89	73	296.499	0.292893	0.730272
CW	XS	2002	-31.9697	31.6667	36.6667	49.0909	-3.1675	9.0025	19.5	1.955	15.2	25.53	-8.29	2.805	13.47	38.85	76.415	223.68	73	296.499	0.292893	0.730272
CW	XS	2003	41.1538	55	63.6364	31.6667	-6.5075	9.6	17.66	-0.7275	16.43	24.32	-12.2875	2.77	11	22.28	96.865	89.13	73	296.499	0.292893	0.730272
CW	XS	2004	-0.25641	3.07692	13.8462	55	-5.10375	9.73	16.9	-0.0525	16.675	23.2	-10.155	2.785	10.6	48.6975	141.255	230.03	73	296.499	0.292893	0.730272
CW	XS	2005	-6.15385	1.53846	3.33333	3.07692	-5.585	10.5625	21.275	-0.17	17.37	27.8	-11	3.755	14.75	38.5575	50.63	134.38	73	296.499	0.292893	0.730272
CW	XS	2006	1.0989	25.7143	7.69231	1.53846	-4.3425	11.9275	18.81	0.3825	18.655	25.71	-9.0675	5.2	11.91	31.255	84.195	25.15	73	296.499	0.292893	0.730272
CW	XS	2007	1.96429	6.25	24.6154	25.7143	-4.44625	11.125	19.57	0.5225	17.875	26.75	-9.415	4.375	12.39	40.8775	110.25	48.99	73	296.499	0.292893	0.730272
CW	XS	2008	-12.3077	1.53846	4.28571	6.25	-8.33125	8.995	18.24	-2.67	15.45	24.21	-13.9925	2.54	12.27	42.7	130.645	138.98	73	296.499	0.292893	0.730272
CW	XS	2009	-19	1	13.8462	1.53846	-8.18625	10.1375	18.11	-1.8875	16.675	24.18	-14.485	3.6	12.04	37.24	97.62	125.14	73	296.499	0.292893	0.730272
CW	XS	2010	-8.57143	30	20	1	-4.87875	12.6425	19.06	0.485	19.775	24.53	-10.2425	5.51	13.59	40.7375	73.465	186.98	73	296.499	0.292893	0.730272
CW	XS	2011	-41.039	1.81818	38.5714	30	-7.34875	9.155	18.36	-2.22	14.725	24.38	-12.4775	3.585	12.34	44.8975	88.01	117.12	73	296.499	0.292893	0.730272
CW	XS	2012	3.51648	9.23077	42.8571	1.81818	-1.10625	11.65	19.67	4.1875	18.7	26.96	-6.4	4.6	12.38	36.08	106.325	66.22	73	296.499	0.292893	0.730272
CW	XS	2013	-1.42857	1.42857	5.71429	9.23077	-6.32125	8.5125	18.385	-1.15	14.155	23.94	-11.4925	2.87	12.83	44.805	158.78	191.84	73	296.499	0.292893	0.730272
CW	XS	2014	-7.14286	0	2.85714	1.42857	-11.125	9.1825	20.49	-5.2125	15.39	26.38	-17.0375	2.975	14.6	31.825	134.46	179.69	73	296.499	0.292893	0.730272
CW	XS	2015	-18.5714	5.71429	7.14286	0	-6.82875	11.185	18.464	-1.7025	17.9	24.65	-11.955	4.47	12.28	20.73	118.985	143.69	73	296.499	0.292893	0.730272
CW	XS	2016	-27.1429	15.7143	24.2857	5.71429	-2.70825	10.3935	19.548	1.8675	16.89	25.908	-7.285	3.898	13.188	73.2495	50.4795	111.85	73	296.499	0.292893	0.730272
CW	XS	2017	-60.6667	0	42.8571	15.7143	-4.2335	10.7015	19.16	0.3705	16.8695	25.683	-8.8385	4.5355	12.638	56.634	127.25	106.738	73	296.499	0.292893	0.730272
CW	Sand 5	1993	-6.03175	62.8571	60.6667	228.75	-6.24125	9.3325	16.85	-0.715	15.525	22.86	-11.7675	3.14	10.84	29.11	129.535	212.75	0	298.375	0.235646	0.652984
CW	Sand 5	1994	291.806	340	68.8889	62.8571	-7.58375	10.56	20.045	-2.08	17.985	27.15	-13.0875	3.135	12.94	17.325	79.46	79.45	0	298.375	0.235646	0.652984
CW	Sand 5	1995	43.4091	70.9091	48.1944	340	-4.3075	8.74	21.055	1.005	15.195	28.31	-9.62	2.285	13.8	23.155	77.23	53.07	0	298.375	0.235646	0.652984
CW	Sand 5	1996	-8.35165	23.0769	27.5	70.9091	-8.045	8.3775	18.8	-2.37	14.82	24.73	-13.72	1.935	12.87	32.7725	48.885	122.25	0	298.375	0.235646	0.652984
CW	Sand 5	1997	-25	80	31.4286	23.0769	-6.39375	8.1475	19.505	-1.39	15.03	26.54	-11.3975	1.265	12.47	36.7	67.005	92.89	0	298.375	0.235646	0.652984
CW	Sand 5	1998	18.3193	81.1765	105	80	-2.415	12.7925	17.655	1.7825	19.935	23.71	-6.6125	5.65	11.6	42.0325	64.505	258.4	0	298.375	0.235646	0.652984
CW	Sand 5	1999	-4.20168	22.8571	62.8571	81.1765	-4.2575	11.945	18.905	1.2575	18.44	25.57	-9.7725	5.45	12.24	20.42	89.91	104.41	0	298.375	0.235646	0.652984
CW	Sand 5	2000	-31.619	42.6667	27.0588	22.8571	-3.4175	10.585	17.52	2.16	17.31	23.27	-8.995	3.86	11.77	21.98	81.805	216.35	0	298.375	0.235646	0.652984
CW	Sand 5	2001	-43	45	74.2857	42.6667	-7.89875	11.49	18.025	-2.4475	17.945	24	-13.35	5.035	12.05	27.1825	108.855	125.09	0	298.375	0.235646	0.652984
CW	Sand 5	2002	-224.679	29.1667	88	45	-3.20125	9.01	19.525	1.9575	15.275	25.64	-8.36	2.745	13.41	38.955	75.27	215.49	0	298.375	0.235646	0.652984
CW	Sand 5	2003	57.1014	86.6667	253.846	29.1667	-6.54125	9.6025	17.65	-0.725	16.515	24.39	-12.3575	2.69	10.91	22.6675	97.02	90.86	0	298.375	0.235646	0.652984
CW	Sand 5	2004	-1.42857	0	29.5652	86.6667	-5.13625	9.7425	16.91	-0.0525	16.76	23.27	-10.22	2.725	10.55	48.02	142.88	225.25	0	298.375	0.235646	0.652984
CW	Sand 5	2005	-5.33333	0	1.42857	0	-5.6125	10.5475	21.265	-0.1675	17.435	27.86	-11.0575	3.66	14.67	38.5725	49.4	123.81	0	298.375	0.235646	0.652984
CW	Sand 5	2006	0	16.25	5.33333	0	-4.37375	11.9275	18.815	0.3825	18.72	25.78	-9.13	5.135	11.85	31.1075	85.205	27.08	0	298.375	0.235646	0.652984
CW	Sand 5	2007	-7.18693	9.65517	16.25	16.25	-4.485	11.115	19.56	0.51	17.935	26.81	-9.48	4.295	12.31	41.19	111.08	52.3	0	298.375	0.235646	0.652984
CW	Sand 5	2008	-30.9598	3.15789	16.8421	9.65517	-8.395	8.9575	18.245	-2.695	15.47	24.27	-14.095	2.445	12.22	43.43	130.565	125.37	0	298.375	0.235646	0.652984
CW	Sand 5	2009	-24.6667	12	34.1176	3.15789	-8.23625	10.125	18.105	-1.9	16.74	24.23	-14.5725	3.51	11.98	36.935	97.945	122.96	0	298.375	0.235646	0.652984
CW	Sand 5	2010	-14.0212	7.40741	36.6667	12	-4.9225	12.635	19.055	0.4725	19.825	24.62	-10.3175	5.445	13.49	40.8375	73.145	191.25	0	298.375	0.235646	0.652984
CW	Sand 5	2011	-4.5679	9.87654	21.4286	7.40741	-7.40875	9.1775	18.375	-2.22	14.82	24.47	-12.5975	3.535	12.28	44.91	87.15	116.72	0	298.375	0.235646	0.652984
CW	Sand 5	2012	-8.07018	5.26316	14.4444	9.87654	-1.13375	11.6575	19.665	4.1975	18.77	27.03	-6.465	4.545	12.3	36.0025	104.155	66.15	0	298.375	0.235646	0.652984
CW	Sand 5	2013	0	0	13.3333	5.26316	-6.35875	8.5275	18.395	-1.14	14.225	24.01	-11.5775	2.83	12.78	45.06	162.69	200.59	0	298.375	0.235646	0.652984
CW	Sand 5	2014	0	0	0	0	-11.1687	9.2	20.5	-5.185	15.47	26.45	-17.1525	2.93	14.55	31.9675	137.66	188.14	0	298.375	0.235646	0.652984
CW	Sand 5	2015	-6.25	0	0	0	-6.85625	11.185	18.479	-1.6975	17.97	24.73	-12.015	4.4	12.23	20.8825	123.085	159.01	0	298.375	0.235646	0.652984
CW	Sand 5	2016	-8.75	12.5	6.25	0	-2.72625	10.434	19.559	1.9	17.035	25.989	-7.3525	3.835	13.13	72.4065	50.205	109.87	0	298.375	0.235646	0.652984
CW	Sand 5	2017	-32.0833	1.25	21.25	12.5	-4.2585	10.7125	19.158	0.41975	16.9645	25.792	-8.937	4.461	12.525	56.6118	129.562	106.124	0	298.375	0.235646	0.652984
CW	WoodC CFX	2007	-5.55556	4.44444	33.3333	6.66667	-4.43875	11.125	19.57	0.5225	17.875	26.75	-9.415	4.375	12.39	40.8775	110.25	48.99	85	295.639	0.0219993	0.255726
CW	WoodC CFX	2008	-8.75	1.25	10	4.44444	-8.315	8.995	18.24	-2.67	15.45	24.21	-13.9925	2.54	12.27	42.7	130.645	138.98	85	295.639	0.0219993	0.255726
CW	WoodC CFX	2009	-12.6984	2.85714	10	1.25	-8.1725	10.1375	18.11	-1.8875	16.675	24.18	-14.485	3.6	12.04	37.24	97.62	125.14	85	295.639	0.0219993	0.255726
CW	WoodC CFX	2010	8.88889	20	15.5556	2.85714	-4.87125	12.6425	19.06	0.485	19.775	24.53	-10.2425	5.51	13.59	40.7375	73.465	186.98	85	295.639	0.0219993	0.255726
CW	WoodC CFX	2011	-36.6667	3.33333	11.1111	20	-7.33375	9.155	18.36	-2.22	14.725	24.38	-12.4775	3.585	12.34	44.8975	88.01	117.12	85	295.639	0.0219993	0.255726
CW	WoodC CFX	2012	-10.2778	2.22222	40	3.33333	-1.1025	11.65	19.67	4.1875	18.7	26.96	-6.4	4.6	12.38	36.08	106.325	66.22	85	295.639	0.0219993	0.255726
CW	WoodC CFX	2013	-2.5	0	12.5	2.22222	-6.30875	8.5125	18.385	-1.15	14.155	23.94	-11.4925	2.87	12.83	44.805	158.78	191.84	85	295.639	0.0219993	0.255726
CW	WoodC CFX	2014	-2.5	5	2.5	0	-11.11	9.1825	20.49	-5.2125	15.39	26.38	-17.0375	2.975	14.6	31.825	134.46	179.69	85	295.639	0.0219993	0.255726
CW	WoodC CFX	2015	-114.222	21.3333	7.5	5	-6.8225	11.185	18.464	-1.7025	17.9	24.65	-11.955	4.47	12.28	20.73	118.985	143.69	85	295.639	0.0219993	0.255726
CW	WoodC CFX	2016	-55.5556	62.2222	135.556	21.3333	-2.70575	10.3935	19.548	1.8675	16.89	25.908	-7.285	3.898	13.188	73.2495	50.4795	111.85	85	295.639	0.0219993	0.255726
CW	WoodC CFX	2017	-98.7374	4.44444	117.778	62.2222	-4.22325	10.7015	19.16	0.3705	16.8695	25.683	-8.8385	4.5355	12.638	56.634	127.25	106.738	85	295.639	0.0219993	0.255726
CW	Dike 17	1992	127.7	230.5	103.182	5.5	-3.94875	9.8175	17.075	1.1	16.57	24.6	-8.9975	3.065	9.55	28.47	68.41	48.94	68	288.258	0.169013	0.0483159
CW	Dike 17	1993	-8.81963	13.1034	102.8	230.5	-6.545	9.2775	16.65	-0.735	15.48	22.9	-12.355	3.075	10.4	30.16	141.05	247.94	68	288.258	0.169013	0.0483159
CW	Dike 17	1994	4.34021	65.3659	21.9231	13.1034	-7.85	10.315	19.78	-2.1425	17.805	26.92	-13.5575	2.825	12.64	16.925	82.665	97.91	68	288.258	0.169013	0.0483159
CW	Dike 17	1995	-17.2973	21.6216	61.0256	65.3659	-4.61125	8.5675	20.825	0.865	15.005	28.09	-10.0875	2.13	13.56	23.955	81.46	62.45	68	288.258	0.169013	0.0483159
CW	Dike 17	1996	-72	24.5714	38.9189	21.6216	-8.23625	8.2425	18.53	-2.395	14.73	24.54	-14.0775	1.755	12.52	33.805	45.405	162.16	68	288.258	0.169013	0.0483159
CW	Dike 17	1997	-0.880309	65.4054	96.5714	24.5714	-6.7	8.095	19.21	-1.4125	15.185	26.55	-11.9875	1.005	11.87	34.2125	52.395	93.57	68	288.258	0.169013	0.0483159
CW	Dike 17	1998	17.381	131.667	66.2857	65.4054	-2.64375	12.6775	17.35	1.8025	20.05	23.47	-7.09	5.305	11.23	41.825	67.66	250.41	68	288.258	0.169013	0.0483159
CW	Dike 17	1999	-3.69841	9.44444	114.286	131.667	-4.45375	11.815	18.76	1.3075	18.46	25.58	-10.215	5.17	11.94	20.9275	111.945	75.71	68	288.258	0.169013	0.0483159
CW	Dike 17	2000	-27	8	13.1429	9.44444	-3.40125	10.5625	17.34	2.4025	17.53	23.38	-9.205	3.595	11.3	20.4725	81.745	241.37	68	288.258	0.169013	0.0483159
CW	Dike 17	2001	-35.8571	9.14286	35	8	-8.215	11.4125	17.88	-2.565	18.1	24.05	-13.865	4.725	11.71	27.005	124.37	142.19	68	288.258	0.169013	0.0483159
CW	Dike 17	2002	-84.4444	40.5556	45	9.14286	-3.2925	8.97	19.455	2.1425	15.56	25.74	-8.7275	2.38	13.17	35.65	80.785	212.75	68	288.258	0.169013	0.0483159
CW	Dike 17	2003	-20.2339	25.5556	125	40.5556	-6.85625	9.3125	17.33	-0.7225	16.515	24.35	-12.99	2.11	10.31	21.6975	93.295	75.33	68	288.258	0.169013	0.0483159
CW	Dike 17	2004	-30.5556	6.11111	45.7895	25.5556	-5.3325	9.5025	16.79	-0.1175	16.725	23.23	-10.5475	2.28	10.35	40.665	152.8	174.57	68	288.258	0.169013	0.0483159
CW	Dike 17	2005	-22.4925	27.7778	36.6667	6.11111	-5.9575	10.32	20.885	-0.31	17.28	27.57	-11.605	3.36	14.2	37.305	58.64	87.06	68	288.258	0.169013	0.0483159
CW	Dike 17	2006	15	41.6667	50.2703	27.7778	-4.6275	11.615	18.61	0.2575	18.55	25.7	-9.5125	4.68	11.52	30.7775	92.61	47.93	68	288.258	0.169013	0.0483159
CW	Dike 17	2007	-9.82456	13.3333	26.6667	41.6667	-4.78	10.8675	19.24	0.315	17.885	26.64	-9.875	3.85	11.84	36.77	97.875	103.74	68	288.258	0.169013	0.0483159
CW	Dike 17	2008	-7.4024	6.11111	23.1579	13.3333	-8.8025	8.6025	17.935	-2.94	15.175	24.09	-14.665	2.03	11.78	42.8275	122.81	111.84	68	288.258	0.169013	0.0483159
CW	Dike 17	2009	-3.33333	22.7778	13.5135	6.11111	-8.63125	9.98	17.825	-2.0375	16.785	24.14	-15.225	3.175	11.51	36.0225	93.05	113.42	68	288.258	0.169013	0.0483159
CW	Dike 17	2010	-5.12077	20.4348	26.1111	22.7778	-5.27625	12.325	18.81	0.33	19.705	24.51	-10.8825	4.945	13.11	34.72	63.02	174.11	68	288.258	0.169013	0.0483159
CW	Dike 17	2011	-45.7143	12.0635	25.5556	20.4348	-7.82125	9.075	18.185	-2.23	14.98	24.52	-13.4125	3.17	11.85	45.7875	88.875	93.22	68	288.258	0.169013	0.0483159
CW	Dike 17	2012	12.2222	31.1111	57.7778	12.0635	-1.38375	11.42	19.39	4.155	18.83	26.93	-6.9225	4.01	11.85	32.685	104.92	120.67	68	288.258	0.169013	0.0483159
CW	Dike 17	2013	-1.3111	0.851064	18.8889	31.1111	-6.595	8.3475	18.27	-1.1	14.105	23.96	-12.09	2.59	12.58	43.43	168.505	184.93	68	288.258	0.169013	0.0483159
CW	Dike 17	2014	0.555556	1.66667	2.16216	0.851064	-11.4725	8.985	20.3	-5.175	15.495	26.46	-17.77	2.475	14.14	31.495	129.11	224.31	68	288.258	0.169013	0.0483159
CW	Dike 17	2015	2.22222	2.77778	1.11111	1.66667	-7.0325	10.915	18.329	-1.6	17.975	24.83	-12.465	3.855	11.83	18.7625	124.985	148	68	288.258	0.169013	0.0483159
CW	Dike 17	2016	0	0	0.555556	2.77778	-2.95025	10.2535	19.376	1.96	17.1935	26.098	-7.86	3.315	12.655	79.2878	63.8115	172.694	68	288.258	0.169013	0.0483159
CW	Dike 17	2017	-69.4444	0.555556	0	0	-4.4565	10.4125	18.69	0.564	16.9215	25.782	-9.47875	3.9045	11.599	56.7695	151.124	155.352	68	288.258	0.169013	0.0483159
CW	StanM	1992	-28.75	16.25	70	11.1111	-3.8675	9.8375	17.115	1.23	16.6	24.68	-8.965	3.075	9.55	28.07	70.265	49.56	63	294.929	1.05803	0.615077
CW	StanM	1993	-29.3939	0	45	16.25	-6.52	9.305	16.715	-0.69	15.515	23.02	-12.35	3.095	10.41	31.4675	150.26	247.74	63	294.929	1.05803	0.615077
CW	StanM	1994	-408.077	31.9231	29.3939	0	-7.8725	10.41	19.95	-2.1325	17.89	27.07	-13.6125	2.93	12.83	17.4125	89.42	106.2	63	294.929	1.05803	0.615077
CW	StanM	1995	-16.3095	7.5	440	31.9231	-4.57375	8.6225	20.81	0.945	15.07	28.06	-10.0925	2.175	13.56	24.4075	84.395	62.11	63	294.929	1.05803	0.615077
CW	StanM	1996	-15.25	3.5	23.8095	7.5	-8.2225	8.29	18.535	-2.3025	14.79	24.58	-14.1425	1.79	12.49	36.59	42.885	165.15	63	294.929	1.05803	0.615077
CW	StanM	1997	-20.8	21.6	18.75	3.5	-6.685	8.14	19.27	-1.3525	15.2	26.61	-12.0175	1.08	11.93	37.6525	53	91.89	63	294.929	1.05803	0.615077
CW	StanM	1998	48.0952	68.0952	42.4	21.6	-2.62125	12.775	17.395	1.855	20.155	23.55	-7.0975	5.395	11.24	44.965	71.955	265.09	63	294.929	1.05803	0.615077
CW	StanM	1999	-2.42105	1.57895	20	68.0952	-4.415	11.8675	18.87	1.39	18.475	25.63	-10.22	5.26	12.11	21.96	128.42	76.72	63	294.929	1.05803	0.615077
CW	StanM	2000	-2.38095	0.952381	4	1.57895	-3.34125	10.65	17.385	2.5075	17.575	23.47	-9.19	3.725	11.3	22.13	80.84	249.77	63	294.929	1.05803	0.615077
CW	StanM	2001	-1.42857	4.28571	3.33333	0.952381	-8.2	11.4425	17.875	-2.555	18.115	24.08	-13.845	4.77	11.67	28.3225	126.185	135.34	63	294.929	1.05803	0.615077
CW	StanM	2002	0	2.38095	5.71429	4.28571	-3.24375	8.995	19.52	2.235	15.62	25.81	-8.7225	2.37	13.23	34.465	79.71	198.98	63	294.929	1.05803	0.615077
CW	StanM	2003	4.28571	9.04762	2.38095	2.38095	-6.78	9.375	17.39	-0.5875	16.615	24.39	-12.9725	2.135	10.39	23.01	97.86	71.76	63	294.929	1.05803	0.615077
CW	StanM	2004	-1.90476	0.952381	4.7619	9.04762	-5.24625	9.7025	16.815	-0.01	16.94	23.28	-10.4825	2.465	10.35	40.385	152.355	160.48	63	294.929	1.05803	0.615077
CW	StanM	2005	-0.47619	2.38095	2.85714	0.952381	-5.83625	10.3975	20.935	-0.215	17.28	27.62	-11.4575	3.515	14.25	38.5125	58.63	94.97	63	294.929	1.05803	0.615077
CW	StanM	2006	-0.952381	4.28571	2.85714	2.38095	-4.5775	11.67	18.67	0.36	18.555	25.75	-9.515	4.785	11.59	29.7725	102.135	47.14	63	294.929	1.05803	0.615077
CW	StanM	2007	0.869565	6.08696	5.2381	4.28571	-4.7675	10.9575	19.36	0.385	17.98	26.7	-9.92	3.935	12.02	37.105	94.04	109.68	63	294.929	1.05803	0.615077
CW	StanM	2008	0	0.47619	5.21739	6.08696	-8.77125	8.6225	17.975	-2.9025	15.175	24.15	-14.64	2.07	11.8	41.725	121.245	121.91	63	294.929	1.05803	0.615077
CW	StanM	2009	-3.33333	1.90476	0.47619	0.47619	-8.5825	9.985	17.82	-1.95	16.835	24.16	-15.215	3.135	11.48	34.3675	94.165	118.3	63	294.929	1.05803	0.615077
CW	StanM	2010	-2.85714	2.38095	5.2381	1.90476	-5.4275	12.28	18.73	0.2475	19.665	24.48	-11.1025	4.895	12.98	33.5425	63	172.64	63	294.929	1.05803	0.615077
CW	StanM	2011	-10	0.47619	5.2381	2.38095	-7.925	9.12	18.18	-2.175	15.065	24.58	-13.675	3.175	11.78	46.4025	91.31	87.95	63	294.929	1.05803	0.615077
CW	StanM	2012	-2.38095	7.14286	10.4762	0.47619	-1.3925	11.3975	19.335	4.23	18.875	26.89	-7.015	3.92	11.78	33.73	105.635	124.07	63	294.929	1.05803	0.615077
CW	StanM	2013	0.37037	3.33333	9.52381	7.14286	-6.6375	8.2825	18.215	-1.01	14.115	23.98	-12.265	2.45	12.45	42.8825	166.25	177.49	63	294.929	1.05803	0.615077
CW	StanM	2014	-12.381	0.952381	2.96296	3.33333	-11.5137	8.93	20.225	-5.0425	15.58	26.52	-17.985	2.28	13.93	31.7875	125.84	215.41	63	294.929	1.05803	0.615077
CW	StanM	2015	5.2381	33.8095	13.3333	0.952381	-7.07125	10.877	18.304	-1.4425	18.06	24.92	-12.7	3.695	11.69	20.0625	125.44	136.65	63	294.929	1.05803	0.615077
CW	StanM	2016	7.14286	16.6667	28.5714	33.8095	-2.98975	10.21	19.369	2.0575	17.311	26.232	-8.0375	3.1105	12.507	78.946	65.9325	176.252	63	294.929	1.05803	0.615077
CW	StanM	2017	-33.9394	3.33333	9.52381	16.6667	-4.42625	10.3625	18.642	0.7295	16.9915	25.958	-9.5825	3.7345	11.327	57.6705	155.076	149.684	63	294.929	1.05803	0.615077
CW	WildSp	1992	-16	54	37.2727	46.25	-3.88625	9.8825	17.125	1.29	16.765	24.83	-9.0625	3	9.42	27.4925	69.035	49.43	48.5	278.652	0.584522	0.0256732
CW	WildSp	1993	-45.7895	0	70	54	-6.53125	9.3525	16.665	-0.5975	15.655	23.07	-12.465	3.05	10.26	31.035	152.3	264.51	48.5	278.652	0.584522	0.0256732
CW	WildSp	1994	-71.6964	21.875	45.7895	0	-7.90375	10.3925	19.895	-2.085	18.02	27.13	-13.7225	2.765	12.66	17.07	87.49	104.55	48.5	278.652	0.584522	0.0256732
CW	WildSp	1995	-8.66667	17.3333	93.5714	21.875	-4.62625	8.6125	20.825	0.9625	15.18	28.2	-10.215	2.045	13.45	24.225	83.12	60.26	48.5	278.652	0.584522	0.0256732
CW	WildSp	1996	-11.044	5.38462	26	17.3333	-8.2475	8.3075	18.53	-2.2725	14.93	24.68	-14.2225	1.685	12.38	36.3225	43.245	164.85	48.5	278.652	0.584522	0.0256732
CW	WildSp	1997	-32.0541	22	16.4286	5.38462	-6.72875	8.1375	19.245	-1.3275	15.355	26.68	-12.13	0.92	11.81	37.135	52.71	93.88	48.5	278.652	0.584522	0.0256732
CW	WildSp	1998	40.1149	56.6667	54.0541	22	-2.66625	12.8	17.295	1.905	20.305	23.47	-7.2375	5.295	11.12	43.8375	70.715	261.31	48.5	278.652	0.584522	0.0256732
CW	WildSp	1999	-0.666667	5.33333	16.5517	56.6667	-4.4975	11.845	18.85	1.375	18.61	25.75	-10.37	5.08	11.95	21.885	125.62	75.7	48.5	278.652	0.584522	0.0256732
CW	WildSp	2000	-7.17742	2.5	6	5.33333	-3.41375	10.615	17.32	2.5175	17.7	23.54	-9.345	3.53	11.1	22.1025	79.855	246.44	48.5	278.652	0.584522	0.0256732
CW	WildSp	2001	-6.28676	3.125	9.67742	2.5	-8.24625	11.4275	17.87	-2.5075	18.235	24.21	-13.985	4.62	11.53	27.9625	125.13	134.75	48.5	278.652	0.584522	0.0256732
CW	WildSp	2002	-10.5645	1.93548	9.41176	3.125	-3.30625	8.9675	19.475	2.255	15.73	25.9	-8.8675	2.205	13.05	35.1575	86.455	209.91	48.5	278.652	0.584522	0.0256732
CW	WildSp	2003	-1.70833	5.625	12.5	1.93548	-6.92625	9.25	17.26	-0.6375	16.635	24.45	-13.215	1.865	10.07	22.5475	95.765	77.91	48.5	278.652	0.584522	0.0256732
CW	WildSp	2004	0.625	0.625	7.33333	5.625	-5.3525	9.5075	16.745	-0.0625	16.87	23.35	-10.6425	2.145	10.14	40.205	145.285	169.44	48.5	278.652	0.584522	0.0256732
CW	WildSp	2005	-0.645161	1.29032	0	0.625	-5.97375	10.3425	20.9	-0.2575	17.34	27.66	-11.69	3.345	14.14	38.715	59.735	108.33	48.5	278.652	0.584522	0.0256732
CW	WildSp	2006	0	0	1.93548	1.29032	-4.6475	11.61	18.64	0.345	18.625	25.85	-9.64	4.595	11.43	30.4025	96.945	53.82	48.5	278.652	0.584522	0.0256732
CW	WildSp	2007	0	0	0	0	-4.825	10.915	19.295	0.37	18.05	26.77	-10.02	3.78	11.82	37.2175	99.82	101.87	48.5	278.652	0.584522	0.0256732
CW	WildSp	2008	0	0	0	0	-8.8225	8.5775	17.935	-2.8875	15.245	24.22	-14.7575	1.91	11.65	41.3275	132.2	113.15	48.5	278.652	0.584522	0.0256732
CW	WildSp	2009	0	0	0	0	-8.665	9.9975	17.83	-1.9725	16.97	24.29	-15.3575	3.025	11.37	34.1075	92.135	120.84	48.5	278.652	0.584522	0.0256732
CW	WildSp	2010	-1.25	0	0	0	-5.44	12.2925	18.72	0.27	19.795	24.57	-11.15	4.79	12.87	33.6075	60.935	181.02	48.5	278.652	0.584522	0.0256732
CW	WildSp	2011	0	0	1.25	0	-7.95375	9.11	18.17	-2.1575	15.16	24.66	-13.75	3.06	11.68	46.27	86.655	99.08	48.5	278.652	0.584522	0.0256732
CW	WildSp	2012	1.25	1.25	0	0	-1.44	11.3725	19.31	4.2425	18.98	26.99	-7.1225	3.765	11.63	33.0125	100.135	135.28	48.5	278.652	0.584522	0.0256732
CW	WildSp	2013	-2.90441	0.625	0	1.25	-6.67625	8.2825	18.23	-1.0125	14.205	24.09	-12.34	2.36	12.37	42.5625	166.485	171.11	48.5	278.652	0.584522	0.0256732
CW	WildSp	2014	0.666667	1.33333	3.52941	0.625	-11.5437	8.9375	20.235	-5.0375	15.665	26.61	-18.05	2.21	13.86	32.2475	123.665	219.44	48.5	278.652	0.584522	0.0256732
CW	WildSp	2015	0	0	0.666667	1.33333	-7.10125	10.8925	18.309	-1.435	18.175	25	-12.7675	3.61	11.62	20.02	123.28	143.25	48.5	278.652	0.584522	0.0256732
CW	WildSp	2016	-8.88889	0	0	0	-3.014	10.209	19.363	2.0875	17.404	26.314	-8.115	3.015	12.413	78.3255	65.4745	176.307	48.5	278.652	0.584522	0.0256732
CW	WildSp	2017	-14.75	1.25	8.88889	0	-4.4695	10.3695	18.633	0.74375	17.1	26.038	-9.68375	3.64	11.23	58.27	159.702	151.371	48.5	278.652	0.584522	0.0256732
CW	Lichtner	2007	-11	9	16	5	-4.87625	10.8925	19.09	0.41	18.34	27.03	-10.1625	3.445	11.15	37.6925	96.245	84.16	0	272.054	0.766567	0.154092
CW	Lichtner	2008	1.33333	8	20	9	-8.87375	8.4375	17.855	-2.76	15.41	24.46	-14.9875	1.465	11.25	39.9175	139.51	105.88	0	272.054	0.766567	0.154092
CW	Lichtner	2009	-11.6667	5	6.66667	8	-8.83375	10.085	17.87	-1.9775	17.41	24.71	-15.69	2.76	11.03	33.235	88.635	128.82	0	272.054	0.766567	0.154092
CW	Lichtner	2010	-18.6667	3	16.6667	5	-5.3325	12.385	18.69	0.5	20.255	24.87	-11.165	4.515	12.51	32.65	59.65	194.59	0	272.054	0.766567	0.154092
CW	Lichtner	2011	-17.6667	4	21.6667	3	-7.94	9.1925	18.24	-2.0525	15.52	25.01	-13.8275	2.865	11.47	47.3075	75.97	121.55	0	272.054	0.766567	0.154092
CW	Lichtner	2012	-8.66667	3	21.6667	4	-1.47625	11.475	19.305	4.3	19.35	27.27	-7.2525	3.6	11.34	33.7925	103.425	106.68	0	272.054	0.766567	0.154092
CW	Lichtner	2013	-3.66667	3	11.6667	3	-6.6975	8.3575	18.275	-0.97	14.53	24.39	-12.425	2.185	12.16	41.6275	164.6	158.98	0	272.054	0.766567	0.154092
CW	Lichtner	2014	-0.666667	1	6.66667	3	-11.6425	9	20.27	-5.0675	15.92	26.89	-18.2175	2.08	13.65	32.54	126.53	241.97	0	272.054	0.766567	0.154092
CW	Lichtner	2015	-4.33333	4	1.66667	1	-7.1	11.005	18.384	-1.415	18.52	25.31	-12.785	3.49	11.46	20.335	119.525	157.53	0	272.054	0.766567	0.154092
CW	Lichtner	2016	-4	6	8.33333	4	-2.999	10.2815	19.4	2.1725	17.68	26.6	-8.17	2.885	12.201	76.7712	63.8065	179.446	0	272.054	0.766567	0.154092
CW	Lichtner	2017	-46	2	10	6	-4.483	10.469	18.648	0.815	17.46	26.271	-9.7815	3.4795	11.026	57.7035	172.257	172.574	0	272.054	0.766567	0.154092
CW	NBRE	1993	-49.1429	2	48	64	-6.415	9.5675	16.7	-0.3725	16.01	23.3	-12.505	3.125	10.1	31.6725	164.265	286.35	23	274.208	0.602583	0.286933
CW	NBRE	1994	-20	34.2857	51.1429	2	-7.77	10.51	20.025	-1.8575	18.405	27.47	-13.71	2.615	12.58	16.99	88.985	113.96	23	274.208	0.602583	0.286933
CW	NBRE	1995	-1.66667	10	54.2857	34.2857	-4.52	8.72	20.905	1.1425	15.545	28.48	-10.2075	1.895	13.33	24.145	83.41	58.52	23	274.208	0.602583	0.286933
CW	NBRE	1996	9.7619	26.4286	11.6667	10	-8.14375	8.45	18.58	-2.0925	15.35	24.99	-14.2025	1.55	12.17	37.7475	40.115	168.16	23	274.208	0.602583	0.286933
CW	NBRE	1997	7.47253	42.8571	16.6667	26.4286	-6.69875	8.2325	19.305	-1.215	15.68	26.97	-12.2125	0.785	11.64	38.99	51.715	90.58	23	274.208	0.602583	0.286933
CW	NBRE	1998	24.6154	52.3077	35.3846	42.8571	-2.595	12.9575	17.305	2.0725	20.685	23.69	-7.295	5.23	10.92	44.9	69.245	271.25	23	274.208	0.602583	0.286933
CW	NBRE	1999	8.57143	22.8571	27.6923	52.3077	-4.4325	11.945	18.92	1.47	18.895	25.96	-10.4125	4.995	11.88	21.75	134.825	74.03	23	274.208	0.602583	0.286933
CW	NBRE	2000	-19.619	5.71429	14.2857	22.8571	-3.37375	10.725	17.33	2.63	18.025	23.79	-9.43	3.425	10.87	22.3375	78.085	253.09	23	274.208	0.602583	0.286933
CW	NBRE	2001	-23.1092	21.1765	25.3333	5.71429	-8.24625	11.505	18	-2.37	18.53	24.57	-14.1425	4.48	11.43	29.2	127.03	127.76	23	274.208	0.602583	0.286933
CW	NBRE	2002	21.3333	76	44.2857	21.1765	-3.1925	9.0375	19.515	2.455	16.095	26.17	-8.87	1.98	12.86	37.25	85.565	195.53	23	274.208	0.602583	0.286933
CW	NBRE	2003	-1.25	38.75	54.6667	76	-6.9025	9.225	17.165	-0.5	16.91	24.73	-13.3725	1.54	9.6	22.9825	106.93	84.73	23	274.208	0.602583	0.286933
CW	NBRE	2004	-8	2.66667	40	38.75	-5.3075	9.5075	16.79	0.005	17.09	23.61	-10.6925	1.925	9.97	38.2025	150.935	161.47	23	274.208	0.602583	0.286933
CW	NBRE	2005	-22.25	13.75	10.6667	2.66667	-5.965	10.39	20.885	-0.24	17.475	27.8	-11.7975	3.305	13.97	40.515	59.465	115.4	23	274.208	0.602583	0.286933
CW	NBRE	2006	-30.6618	10.5882	36	13.75	-4.585	11.605	18.69	0.405	18.775	26.09	-9.6175	4.435	11.29	30.7175	90.835	54.31	23	274.208	0.602583	0.286933
CW	NBRE	2007	-13.0147	18.75	41.25	10.5882	-4.765	10.9525	19.265	0.4425	18.255	26.93	-10.02	3.65	11.6	38.815	96.57	82.03	23	274.208	0.602583	0.286933
CW	NBRE	2008	-41.3889	11.1111	31.7647	18.75	-8.76875	8.575	17.94	-2.81	15.425	24.4	-14.7675	1.725	11.48	40.41	147.445	104.75	23	274.208	0.602583	0.286933
CW	NBRE	2009	-6.83824	29.4118	52.5	11.1111	-8.625	10.145	17.91	-1.8725	17.35	24.59	-15.4325	2.94	11.23	33.325	90.06	131.14	23	274.208	0.602583	0.286933
CW	NBRE	2010	3.75	48.75	36.25	29.4118	-5.415	12.4	18.785	0.335	20.1	24.84	-11.1975	4.7	12.73	32.3875	62.34	194.66	23	274.208	0.602583	0.286933
CW	NBRE	2011	-88.75	40	45	48.75	-7.9575	9.22	18.235	-2.0125	15.54	24.99	-13.865	2.9	11.48	46.155	77.33	117	23	274.208	0.602583	0.286933
CW	NBRE	2012	1.25	53.75	128.75	40	-1.37	11.485	19.32	4.4025	19.365	27.19	-7.1475	3.605	11.45	33.88	102.63	123.61	23	274.208	0.602583	0.286933
CW	NBRE	2013	-38.3333	19.1667	52.5	53.75	-6.61125	8.335	18.245	-0.8475	14.53	24.32	-12.4075	2.14	12.17	41.7975	169.8	172.6	23	274.208	0.602583	0.286933
CW	NBRE	2014	-17.5	7.5	57.5	19.1667	-11.495	9.0025	20.245	-4.8475	16.025	26.88	-18.1825	1.98	13.61	34.705	127.025	252.35	23	274.208	0.602583	0.286933
CW	NBRE	2015	-7.5	15	25	7.5	-7.09875	10.9475	18.345	-1.295	18.535	25.29	-12.935	3.36	11.4	22.815	128.02	157.97	23	274.208	0.602583	0.286933
CW	NBRE	2016	1.25	18.75	22.5	15	-2.95875	10.24	19.429	2.245	17.7485	26.66	-8.215	2.733	12.199	80.4177	65.2595	196.731	23	274.208	0.602583	0.286933
CW	NBRE	2017	1.77778	11.25	17.5	18.75	-4.4195	10.4125	18.621	0.92075	17.4555	26.359	-9.80525	3.37	10.885	59.8483	178.239	165.052	23	274.208	0.602583	0.286933
CW	SBRW	1993	-6.78571	0.714286	9.47222	6.66667	-6.5	9.43	16.705	-0.5375	15.78	23.14	-12.4625	3.08	10.27	32.2225	158.24	251.57	27.5	271.932	0.316165	0.383109
CW	SBRW	1994	11.6865	30.2976	7.5	0.714286	-7.85625	10.5025	20.03	-1.9975	18.215	27.32	-13.715	2.79	12.74	16.97	90.595	112.96	27.5	271.932	0.316165	0.383109
CW	SBRW	1995	13.8217	19.6947	18.6111	30.2976	-4.59	8.6775	20.845	1.0125	15.305	28.26	-10.1925	2.05	13.43	24.2225	85.015	60.45	27.5	271.932	0.316165	0.383109
CW	SBRW	1996	-17.9167	3.75	5.87302	19.6947	-8.20875	8.3875	18.535	-2.205	15.085	24.75	-14.2125	1.69	12.32	37.4025	36.835	166.27	27.5	271.932	0.316165	0.383109
CW	SBRW	1997	-58.9184	18.3832	21.6667	3.75	-6.72125	8.23	19.295	-1.2975	15.475	26.78	-12.145	0.985	11.81	39.0325	50.39	83.1	27.5	271.932	0.316165	0.383109
CW	SBRW	1998	78.8889	156.984	77.3016	18.3832	-2.61625	12.9425	17.35	1.9675	20.505	23.61	-7.2	5.38	11.09	44.7075	67.61	282.43	27.5	271.932	0.316165	0.383109
CW	SBRW	1999	-0.571429	18.254	78.0952	156.984	-4.43	11.9475	18.89	1.4475	18.74	25.79	-10.3075	5.155	11.99	21.02	134.785	72.82	27.5	271.932	0.316165	0.383109
CW	SBRW	2000	-18.0185	13.6111	18.8254	18.254	-3.36625	10.73	17.355	2.5875	17.85	23.63	-9.32	3.61	11.08	21.5975	78.625	255.75	27.5	271.932	0.316165	0.383109
CW	SBRW	2001	-10.1301	8.61694	31.6296	13.6111	-8.23625	11.53	17.93	-2.49	18.385	24.33	-13.9825	4.675	11.53	29.3	128.21	124.95	27.5	271.932	0.316165	0.383109
CW	SBRW	2002	-44.7433	9.59476	18.747	8.61694	-3.2275	9.055	19.51	2.345	15.91	25.98	-8.8	2.2	13.04	36	87.83	201.64	27.5	271.932	0.316165	0.383109
CW	SBRW	2003	11.9949	35.404	54.338	9.59476	-6.84625	9.34	17.26	-0.5325	16.815	24.55	-13.16	1.865	9.97	22.9475	100.04	76.56	27.5	271.932	0.316165	0.383109
CW	SBRW	2004	-9.38042	5.90866	23.4091	35.404	-5.27875	9.68	16.78	0.015	17.105	23.44	-10.5725	2.255	10.12	39.4175	148.59	154.47	27.5	271.932	0.316165	0.383109
CW	SBRW	2005	-24.3816	15.974	15.2891	5.90866	-5.9	10.4525	20.905	-0.23	17.375	27.66	-11.57	3.53	14.15	40.5675	61.74	115.85	27.5	271.932	0.316165	0.383109
CW	SBRW	2006	-42.0035	21.1667	40.3556	15.974	-4.59125	11.67	18.675	0.36	18.635	25.86	-9.5425	4.705	11.49	29.6275	88.055	60.81	27.5	271.932	0.316165	0.383109
CW	SBRW	2007	-24.1696	28.5172	63.1702	21.1667	-4.795	10.9775	19.33	0.385	18.105	26.77	-9.975	3.85	11.89	38.8425	98.235	85.24	27.5	271.932	0.316165	0.383109
CW	SBRW	2008	-18.9167	12.6667	52.6868	28.5172	-8.7725	8.645	17.955	-2.8875	15.33	24.26	-14.6575	1.96	11.65	40.315	141.585	108.02	27.5	271.932	0.316165	0.383109
CW	SBRW	2009	-5.13964	27.5417	31.5833	12.6667	-8.59875	10.1075	17.855	-1.8975	17.13	24.35	-15.3	3.085	11.36	33.045	90.965	123.57	27.5	271.932	0.316165	0.383109
CW	SBRW	2010	11.8284	15.5784	32.6813	27.5417	-5.48	12.375	18.76	0.21	19.875	24.66	-11.17	4.875	12.86	32.6125	62.75	182.51	27.5	271.932	0.316165	0.383109
CW	SBRW	2011	-72.2695	26.9199	3.75	15.5784	-8.01375	9.195	18.145	-2.07	15.365	24.79	-13.9575	3.025	11.5	46.235	80.035	105.4	27.5	271.932	0.316165	0.383109
CW	SBRW	2012	-8.46154	23.7147	99.1894	26.9199	-1.415	11.3925	19.21	4.35	19.195	27.01	-7.18	3.59	11.41	33.08	99.715	140.77	27.5	271.932	0.316165	0.383109
CW	SBRW	2013	-5.00321	7.70833	32.1763	23.7147	-6.7	8.26	18.18	-0.8825	14.345	24.16	-12.5175	2.175	12.2	41.7775	168.235	170.31	27.5	271.932	0.316165	0.383109
CW	SBRW	2014	-1.34799	3.02381	12.7115	7.70833	-11.565	8.945	20.175	-4.88	15.91	26.74	-18.25	1.98	13.61	33.8275	125.51	228.58	27.5	271.932	0.316165	0.383109
CW	SBRW	2015	-25.9615	10.3942	4.37179	3.02381	-7.175	10.877	18.274	-1.2975	18.385	25.15	-13.0525	3.37	11.4	22.2475	126.42	144.5	27.5	271.932	0.316165	0.383109
CW	SBRW	2016	-13.9647	9.9359	36.3558	10.3942	-3.0155	10.1915	19.355	2.2275	17.6675	26.528	-8.2575	2.7175	12.183	79.188	62.799	195.706	27.5	271.932	0.316165	0.383109
CW	SBRW	2017	1.12999	4.09295	23.9006	9.9359	-4.465	10.344	18.54	0.9055	17.316	26.268	-9.8365	3.3725	10.814	59.9943	170.054	157.659	27.5	271.932	0.316165	0.383109
CW	Bauer Cut	2007	-7.65517	2	2.96296	10	-4.795	10.9775	19.33	0.385	18.105	26.77	-9.975	3.85	11.89	38.8425	98.235	85.24	56	273.176	0.162967	0.00627863
CW	Bauer Cut	2008	-6.38487	2.58065	9.65517	2	-8.7725	8.645	17.955	-2.8875	15.33	24.26	-14.6575	1.96	11.65	40.315	141.585	108.02	56	273.176	0.162967	0.00627863
CW	Bauer Cut	2009	-3.1954	12.6667	8.96552	2.58065	-8.59875	10.1075	17.855	-1.8975	17.13	24.35	-15.3	3.085	11.36	33.045	90.965	123.57	56	273.176	0.162967	0.00627863
CW	Bauer Cut	2010	-11.1494	3.33333	15.8621	12.6667	-5.48	12.375	18.76	0.21	19.875	24.66	-11.17	4.875	12.86	32.6125	62.75	182.51	56	273.176	0.162967	0.00627863
CW	Bauer Cut	2011	-21.7575	15.4839	14.4828	3.33333	-8.01375	9.195	18.145	-2.07	15.365	24.79	-13.9575	3.025	11.5	46.235	80.035	105.4	56	273.176	0.162967	0.00627863
CW	Bauer Cut	2012	-10.6667	6	37.2414	15.4839	-1.415	11.3925	19.21	4.35	19.195	27.01	-7.18	3.59	11.41	33.08	99.715	140.77	56	273.176	0.162967	0.00627863
CW	Bauer Cut	2013	6.68387	11.2	16.6667	6	-6.7	8.26	18.18	-0.8825	14.345	24.16	-12.5175	2.175	12.2	41.7775	168.235	170.31	56	273.176	0.162967	0.00627863
CW	Bauer Cut	2014	-3.80588	1.37931	4.51613	11.2	-11.565	8.945	20.175	-4.88	15.91	26.74	-18.25	1.98	13.61	33.8275	125.51	228.58	56	273.176	0.162967	0.00627863
CW	Bauer Cut	2015	-14.3448	16	5.18519	1.37931	-7.175	10.877	18.274	-1.2975	18.385	25.15	-13.0525	3.37	11.4	22.2475	126.42	144.5	56	273.176	0.162967	0.00627863
CW	Bauer Cut	2016	2.83333	27.5	30.3448	16	-3.0155	10.1915	19.355	2.2275	17.6675	26.528	-8.2575	2.7175	12.183	79.188	62.799	195.706	56	273.176	0.162967	0.00627863
CW	Bauer Cut	2017	-36.159	14.1936	24.6667	27.5	-4.465	10.344	18.54	0.9055	17.316	26.268	-9.8365	3.3725	10.814	59.9943	170.054	157.659	56	273.176	0.162967	0.00627863
CW	WCM	1993	-0.5	0	50.3526	42.5	-6.49583	9.42167	16.735	-0.569167	15.7283	23.1333	-12.4225	3.115	10.3367	32.2408	157.6	246.223	61	289.44	2.86539	0.453301
CW	WCM	1994	-17.803	25	0.5	0	-7.8475	10.5183	20.0533	-2.00917	18.17	27.2967	-13.6858	2.86667	12.81	16.9792	90.885	112.433	61	289.44	2.86539	0.453301
CW	WCM	1995	-9.32336	12.3433	42.803	25	-4.56792	8.69417	20.86	1.01833	15.265	28.23	-10.1542	2.12333	13.49	24.285	85.11	60.55	61	289.44	2.86539	0.453301
CW	WCM	1996	-15.5952	4.83333	21.6667	12.3433	-8.20167	8.38583	18.5483	-2.21167	15.0233	24.7167	-14.1917	1.74833	12.38	37.3383	36.6683	166.08	61	289.44	2.86539	0.453301
CW	WCM	1997	-35.9188	26.359	20.4286	4.83333	-6.69917	8.2425	19.3133	-1.29167	15.4233	26.7667	-12.1067	1.06167	11.86	39.0308	50.3883	82.55	61	289.44	2.86539	0.453301
CW	WCM	1998	12.5101	44.0657	62.2778	26.359	-2.60333	12.9417	17.39	1.95833	20.445	23.6167	-7.165	5.43833	11.1633	44.7233	67.635	282.783	61	289.44	2.86539	0.453301
CW	WCM	1999	-20.3182	8.84848	31.5556	44.0657	-4.40583	11.9558	18.9133	1.45583	18.6917	25.77	-10.2675	5.22	12.0567	20.96	134.927	72.7833	61	289.44	2.86539	0.453301
CW	WCM	2000	-12.7576	3	29.1667	8.84848	-3.335	10.7475	17.3983	2.60167	17.8067	23.6167	-9.27167	3.68833	11.18	21.4933	78.7333	256.087	61	289.44	2.86539	0.453301
CW	WCM	2001	1.44444	8.38889	15.7576	3	-8.215	11.5408	17.945	-2.5025	18.3433	24.2933	-13.9275	4.73833	11.5967	29.2967	128.267	124.9	61	289.44	2.86539	0.453301
CW	WCM	2002	-21.0707	2.44444	6.94444	8.38889	-3.20333	9.08083	19.5483	2.35583	15.8783	25.9733	-8.7625	2.28333	13.1233	35.71	86.83	201.83	61	289.44	2.86539	0.453301
CW	WCM	2003	-6.36364	6.36364	23.5152	2.44444	-6.80042	9.3825	17.3133	-0.509167	16.795	24.5333	-13.0917	1.97	10.0933	23.0333	100.168	75.24	61	289.44	2.86539	0.453301
CW	WCM	2004	-2.06349	2.60317	12.7273	6.36364	-5.24708	9.7325	16.8117	0.0341667	17.1117	23.43	-10.5283	2.35333	10.1933	39.6783	150.155	154.913	61	289.44	2.86539	0.453301
CW	WCM	2005	-2.63636	2.33333	4.66667	2.60317	-5.85208	10.4742	20.935	-0.209167	17.3583	27.66	-11.495	3.59	14.21	40.3567	61.52	111.74	61	289.44	2.86539	0.453301
CW	WCM	2006	-7.14141	3.63636	4.9697	2.33333	-4.5675	11.6967	18.6983	0.368333	18.6083	25.83	-9.50333	4.785	11.5667	29.3975	88.7417	59.9267	61	289.44	2.86539	0.453301
CW	WCM	2007	-0.136752	0.888889	10.7778	3.63636	-4.77333	10.9967	19.3683	0.400833	18.0717	26.74	-9.9475	3.92167	11.9967	38.7017	97.7483	89.47	61	289.44	2.86539	0.453301
CW	WCM	2008	-0.833333	0.277778	1.02564	0.888889	-8.745	8.67667	17.9833	-2.8875	15.31	24.24	-14.6025	2.04333	11.7267	40.2042	137.792	111.4	61	289.44	2.86539	0.453301
CW	WCM	2009	0.363636	0.666667	1.11111	0.277778	-8.56542	10.0942	17.865	-1.88583	17.0683	24.31	-15.245	3.12	11.42	32.91	91.44	122.287	61	289.44	2.86539	0.453301
CW	WCM	2010	-0.555556	0	0.30303	0.666667	-5.47625	12.3767	18.775	0.2075	19.835	24.6367	-11.16	4.91833	12.9133	32.6933	63.2417	179.01	61	289.44	2.86539	0.453301
CW	WCM	2011	-1.15079	0.277778	0.555556	0	-8.00625	9.2	18.1567	-2.07083	15.3167	24.7633	-13.9417	3.08333	11.55	46.3242	82.2167	102.307	61	289.44	2.86539	0.453301
CW	WCM	2012	-1.24359	0.25641	1.42857	0.277778	-1.40417	11.3842	19.2133	4.35	19.1483	26.99	-7.15833	3.62	11.4367	33.0625	99.3667	137.387	61	289.44	2.86539	0.453301
CW	WCM	2013	-0.833333	0.30303	1.5	0.25641	-6.69417	8.25667	18.195	-0.8775	14.3	24.14	-12.5108	2.21333	12.25	41.8642	167.568	168.533	61	289.44	2.86539	0.453301
CW	WCM	2014	0	0	1.13636	0.30303	-11.56	8.9425	20.1867	-4.87583	15.87	26.7233	-18.2442	2.015	13.65	33.3583	125.843	218.217	61	289.44	2.86539	0.453301
CW	WCM	2015	-0.969697	0	0	0	-7.16542	10.8795	18.2843	-1.29083	18.345	25.13	-13.04	3.415	11.44	21.9183	124.798	141.013	61	289.44	2.86539	0.453301
CW	WCM	2016	0.666667	0.666667	0.969697	0	-3.00367	10.195	19.367	2.23083	17.6317	26.5107	-8.2375	2.75983	12.2243	78.5412	62.166	189.804	61	289.44	2.86539	0.453301
CW	WCM	2017	-4.33333	0.666667	0	0.666667	-4.45367	10.342	18.5527	0.908333	17.2732	26.253	-9.81658	3.41167	10.854	59.8279	166.61	154.6	61	289.44	2.86539	0.453301
NW	BuPeet	2005	-12.6001	3.39985	5	1.95122	-7.08125	9.7125	19.995	-1.425	16.11	26.12	-12.7375	3.315	13.87	31.6975	63.9	143.89	39	289.636	0	0.0714163
NW	BuPeet	2006	-12.3929	4.84848	16	3.39985	-5.29375	11.6175	18.545	-0.515	18.22	25.62	-10.0725	5.015	11.47	24.655	77.89	51.27	39	289.636	0	0.0714163
NW	BuPeet	2007	-0.712074	1.05263	17.2414	4.84848	-6.08125	10.385	19.795	-0.8575	17.355	26.76	-11.305	3.415	12.83	28.8275	70.85	87.74	39	289.636	0	0.0714163
NW	BuPeet	2008	-1.11111	0	1.76471	1.05263	-9.45125	7.75	17.245	-3.76	14.105	23.61	-15.1425	1.395	10.88	21.0925	117.145	102.37	39	289.636	0	0.0714163
NW	BuPeet	2009	-1.01215	0.526316	1.11111	0	-9.67125	9.4225	17.09	-3.26	16.5	23.83	-16.0825	2.345	10.35	30.5875	29.08	57.24	39	289.636	0	0.0714163
NW	BuPeet	2010	-3.33333	0	1.53846	0.526316	-6.845	11.9225	17.715	-0.86	19.345	23.31	-12.83	4.5	12.12	23.7525	72.505	221.18	39	289.636	0	0.0714163
NW	BuPeet	2011	-22.7451	0.588235	3.33333	0	-9.29875	8.78	17.4	-3.81	14.69	23.33	-14.7875	2.87	11.47	35.46	105.305	81.15	39	289.636	0	0.0714163
NW	BuPeet	2012	-4.16667	2.5	23.3333	0.588235	-2.35875	11.17	19.255	2.7825	17.65	25.67	-7.5	4.69	12.84	30.68	169.975	109.4	39	289.636	0	0.0714163
NW	BuPeet	2013	-2.85714	0	6.66667	2.5	-8.12375	6.945	17.48	-2.5125	12.7	23.42	-13.735	1.19	11.54	34.67	91.13	158.37	39	289.636	0	0.0714163
NW	CrCorner	2005	-8.125	3.30357	2.85714	2.85714	-7.08125	9.7125	19.995	-1.425	16.11	26.12	-12.7375	3.315	13.87	31.6975	63.9	143.89	58	289.636	0.0487179	0.991565
NW	CrCorner	2006	-3.75	3.75	11.4286	3.30357	-5.29375	11.6175	18.545	-0.515	18.22	25.62	-10.0725	5.015	11.47	24.655	77.89	51.27	58	289.636	0.0487179	0.991565
NW	CrCorner	2007	-8.75	1.25	7.5	3.75	-6.08125	10.385	19.795	-0.8575	17.355	26.76	-11.305	3.415	12.83	28.8275	70.85	87.74	58	289.636	0.0487179	0.991565
NW	CrCorner	2008	-16	0	10	1.25	-9.45125	7.75	17.245	-3.76	14.105	23.61	-15.1425	1.395	10.88	21.0925	117.145	102.37	58	289.636	0.0487179	0.991565
NW	CrCorner	2009	-1.25	2.5	16	0	-9.67125	9.4225	17.09	-3.26	16.5	23.83	-16.0825	2.345	10.35	30.5875	29.08	57.24	58	289.636	0.0487179	0.991565
NW	CrCorner	2010	-36.3889	1.11111	3.75	2.5	-6.845	11.9225	17.715	-0.86	19.345	23.31	-12.83	4.5	12.12	23.7525	72.505	221.18	58	289.636	0.0487179	0.991565
NW	CrCorner	2011	-32.5	12.5	37.5	1.11111	-9.29875	8.78	17.4	-3.81	14.69	23.33	-14.7875	2.87	11.47	35.46	105.305	81.15	58	289.636	0.0487179	0.991565
NW	CrCorner	2012	-25	5	45	12.5	-2.35875	11.17	19.255	2.7825	17.65	25.67	-7.5	4.69	12.84	30.68	169.975	109.4	58	289.636	0.0487179	0.991565
NW	CrCorner	2013	-3.5119	1.25	30	5	-8.12375	6.945	17.48	-2.5125	12.7	23.42	-13.735	1.19	11.54	34.67	91.13	158.37	58	289.636	0.0487179	0.991565
NW	CrJKM	2005	-8.31481	0.185185	4.7619	0	-6.97375	9.7575	20.125	-1.33	16.165	26.28	-12.6175	3.35	13.97	30.86	62.48	145.23	30.3333	293.482	1.50687	0.486892
NW	CrJKM	2006	-2.5	0.37037	8.5	0.185185	-5.2775	11.6575	18.625	-0.475	18.28	25.76	-10.08	5.035	11.49	24.98	77.705	50.57	30.3333	293.482	1.50687	0.486892
NW	CrJKM	2007	0	0	2.87037	0.37037	-6.03625	10.435	19.87	-0.8025	17.435	26.85	-11.27	3.435	12.89	29.7025	68.5	78.09	30.3333	293.482	1.50687	0.486892
NW	CrJKM	2008	0	0	0	0	-9.375	7.8325	17.38	-3.6875	14.2	23.79	-15.0625	1.465	10.97	21.1725	113.295	106.47	30.3333	293.482	1.50687	0.486892
NW	CrJKM	2009	-0.937951	0	0	0	-9.5475	9.5	17.165	-3.12	16.61	23.93	-15.975	2.39	10.4	29.9125	29.35	56.65	30.3333	293.482	1.50687	0.486892
NW	CrJKM	2010	-2.35897	0	0.937951	0	-6.80875	11.9775	17.8	-0.795	19.415	23.42	-12.8225	4.54	12.18	23.79	73.82	236.17	30.3333	293.482	1.50687	0.486892
NW	CrJKM	2011	-7.52525	1.11111	2.35897	0	-9.33	8.8325	17.505	-3.83	14.74	23.48	-14.83	2.925	11.53	35.255	103	83.27	30.3333	293.482	1.50687	0.486892
NW	CrJKM	2012	-1.35897	0	8.63636	1.11111	-2.3325	11.22	19.34	2.8075	17.72	25.8	-7.4725	4.72	12.88	31.1575	164.695	111.63	30.3333	293.482	1.50687	0.486892
NW	CrJKM	2013	0	0	1.35897	0	-8.11125	6.99	17.575	-2.4875	12.77	23.55	-13.735	1.21	11.6	34.975	93.265	149.88	30.3333	293.482	1.50687	0.486892
NW	CrNRefR	2005	0.930736	0.930736	0	0.952381	-7.0625	9.755	20.085	-1.3775	16.195	26.25	-12.7875	3.315	13.92	31.96	65.08	138.28	44	284.036	0.386233	0.239704
NW	CrNRefR	2006	0.909091	0.909091	0	0.930736	-5.33125	11.64	18.59	-0.495	18.285	25.73	-10.18	4.995	11.45	25.16	74.355	54.02	44	284.036	0.386233	0.239704
NW	CrNRefR	2007	0	0	0	0.909091	-6.095	10.3975	19.85	-0.8425	17.415	26.87	-11.4025	3.38	12.83	29.2325	72.21	109.47	44	284.036	0.386233	0.239704
NW	CrNRefR	2008	0	0	0	0	-9.4675	7.7675	17.28	-3.75	14.155	23.7	-15.2325	1.38	10.86	21.3475	118.66	106.53	44	284.036	0.386233	0.239704
NW	CrNRefR	2009	0	0	0	0	-9.7125	9.4275	17.135	-3.2975	16.545	23.94	-16.225	2.31	10.33	31.48	28.59	58.94	44	284.036	0.386233	0.239704
NW	CrNRefR	2010	-2	0	0	0	-6.85625	11.9475	17.75	-0.8625	19.4	23.4	-12.8975	4.495	12.1	24.06	72.435	229.59	44	284.036	0.386233	0.239704
NW	CrNRefR	2011	-11.5152	1.81818	2	0	-9.3275	8.795	17.44	-3.81	14.745	23.42	-14.8575	2.845	11.46	34.97	106.85	74.25	44	284.036	0.386233	0.239704
NW	CrNRefR	2012	-1.33333	0	13.3333	1.81818	-2.3625	11.2025	19.335	2.815	17.725	25.82	-7.58	4.68	12.85	30.3625	171.8	111.18	44	284.036	0.386233	0.239704
NW	CrNRefR	2013	0	0	1.33333	0	-8.17	6.9625	17.525	-2.525	12.76	23.52	-13.83	1.165	11.53	34.7225	92.775	151.31	44	284.036	0.386233	0.239704
NW	CrReedE	2005	-15.5556	0	0	0	-7.0825	9.755	20.085	-1.3775	16.195	26.25	-12.7875	3.315	13.92	31.96	65.08	138.28	44	284.036	0.386233	0.239704
NW	CrReedE	2006	-2	0	15.5556	0	-5.3375	11.64	18.59	-0.495	18.285	25.73	-10.18	4.995	11.45	25.16	74.355	54.02	44	284.036	0.386233	0.239704
NW	CrReedE	2007	0	0	2	0	-6.1225	10.3975	19.85	-0.8425	17.415	26.87	-11.4025	3.38	12.83	29.2325	72.21	109.47	44	284.036	0.386233	0.239704
NW	CrReedE	2008	0	0	0	0	-9.49125	7.7675	17.28	-3.75	14.155	23.7	-15.2325	1.38	10.86	21.3475	118.66	106.53	44	284.036	0.386233	0.239704
NW	CrReedE	2009	1.25	1.25	0	0	-9.76125	9.4275	17.135	-3.2975	16.545	23.94	-16.225	2.31	10.33	31.48	28.59	58.94	44	284.036	0.386233	0.239704
NW	CrReedE	2010	0	0	0	1.25	-6.88	11.9475	17.75	-0.8625	19.4	23.4	-12.8975	4.495	12.1	24.06	72.435	229.59	44	284.036	0.386233	0.239704
NW	CrReedE	2011	-0.571429	1.42857	0	0	-9.33375	8.795	17.44	-3.81	14.745	23.42	-14.8575	2.845	11.46	34.97	106.85	74.25	44	284.036	0.386233	0.239704
NW	CrReedE	2012	0	0	2	1.42857	-2.3825	11.2025	19.335	2.815	17.725	25.82	-7.58	4.68	12.85	30.3625	171.8	111.18	44	284.036	0.386233	0.239704
NW	CrReedE	2013	-24	0	0	0	-8.1775	6.9625	17.525	-2.525	12.76	23.52	-13.83	1.165	11.53	34.7225	92.775	151.31	44	284.036	0.386233	0.239704
NW	Crover	2005	-86.1389	0.527778	24	0.5	-6.9325	9.975	20.355	-1.18	16.5	26.6	-12.685	3.45	14.11	31.075	63.24	139.51	0.75	288	0.955464	0.557185
NW	Crover	2006	-3.44444	0.555556	86.6667	0.527778	-5.275	11.8725	18.81	-0.375	18.59	26.1	-10.175	5.155	11.52	25.0325	70.665	57.65	0.75	288	0.955464	0.557185
NW	Crover	2007	-40	0	4	0.555556	-6.02875	10.62	20.085	-0.695	17.74	27.17	-11.3625	3.5	13	29.935	67.195	91.08	0.75	288	0.955464	0.557185
NW	Crover	2008	-20	0	40	0	-9.44625	7.975	17.49	-3.6675	14.445	24.02	-15.225	1.505	10.96	21.41	115.17	115.75	0.75	288	0.955464	0.557185
NW	Crover	2009	-40	0	20	0	-9.7325	9.62	17.35	-3.21	16.795	24.24	-16.255	2.445	10.46	31.61	27.215	59.88	0.75	288	0.955464	0.557185
NW	Crover	2010	-64	0	40	0	-6.845	12.1325	17.985	-0.805	19.605	23.67	-12.885	4.66	12.3	24.0875	73.04	247.73	0.75	288	0.955464	0.557185
NW	Crover	2011	-319.5	0.5	64	0	-9.35875	9.01	17.705	-3.8225	14.995	23.79	-14.895	3.025	11.62	34.24	108.31	77.34	0.75	288	0.955464	0.557185
NW	Crover	2012	-46.9286	1.07143	320	0.5	-2.32375	11.4075	19.56	2.915	18.01	26.11	-7.5625	4.805	13.01	29.885	172.795	126.93	0.75	288	0.955464	0.557185
NW	Crover	2013	-8.53175	0.357143	48	1.07143	-8.15	7.155	17.725	-2.4475	13.05	23.83	-13.8525	1.26	11.62	35.4475	96.995	149.98	0.75	288	0.955464	0.557185
NW	St	2005	-49.8611	15.1389	8.88889	1.94444	-6.75375	10.1625	20.615	-1.0025	16.74	26.9	-12.505	3.585	14.33	28.7175	58.085	135.06	0	274.334	0	0.0714163
NW	St	2006	23.3333	28.3333	65	15.1389	-5.35125	11.955	18.895	-0.375	18.675	26.23	-10.3275	5.235	11.56	22.7	67.855	56.37	0	274.334	0	0.0714163
NW	St	2007	-17.7778	0	5	28.3333	-6.06375	10.73	20.245	-0.7	17.915	27.38	-11.4275	3.545	13.11	29.9325	59.62	55.38	0	274.334	0	0.0714163
NW	St	2008	-6.66667	0	17.7778	0	-9.37625	8.13	17.69	-3.57	14.66	24.3	-15.1825	1.6	11.08	21.85	97.7	105.66	0	274.334	0	0.0714163
NW	St	2009	-13.8095	19.5238	6.66667	0	-9.78125	9.735	17.525	-3.2075	17.01	24.45	-16.355	2.46	10.6	31.225	28.655	47.83	0	274.334	0	0.0714163
NW	St	2010	-77.1111	5.11111	33.3333	19.5238	-6.905	12.23	18.07	-0.845	19.78	23.84	-12.965	4.68	12.3	24.645	66.895	229.89	0	274.334	0	0.0714163
NW	St	2011	-162.778	55	82.2222	5.11111	-9.44	9.1125	17.805	-3.8575	15.165	23.97	-15.0225	3.06	11.64	32.525	112.35	82.15	0	274.334	0	0.0714163
NW	St	2012	11.1111	53.3333	217.778	55	-2.3725	11.4925	19.655	2.9525	18.2	26.27	-7.6975	4.785	13.04	24.6625	197.095	121.43	0	274.334	0	0.0714163
NW	St	2013	4.44444	4.44444	42.2222	53.3333	-8.19375	7.1725	17.83	-2.4525	13.145	23.98	-13.935	1.2	11.68	34	91.655	149.01	0	274.334	0	0.0714163
NW	CrPhant	2005	-15.5556	0	0	0	-6.735	10.21	20.7	-1.0075	16.795	26.97	-12.4625	3.625	14.43	31.6975	63.9	143.89	1	284.533	0.0638018	0.999931
NW	CrPhant	2006	-2	0	15.5556	0	-5.2225	12.0175	18.985	-0.2775	18.83	26.51	-10.1675	5.205	11.46	24.655	77.89	51.27	1	284.533	0.0638018	0.999931
NW	CrPhant	2007	0	0	2	0	-5.93	10.82	20.385	-0.555	18.08	27.64	-11.305	3.56	13.13	28.8275	70.85	87.74	1	284.533	0.0638018	0.999931
NW	CrPhant	2008	0	0	0	0	-9.35	8.1775	17.745	-3.5675	14.725	24.46	-15.1325	1.63	11.03	21.0925	117.145	102.37	1	284.533	0.0638018	0.999931
NW	CrPhant	2009	0	0	0	0	-9.72125	9.84	17.565	-3.165	17.135	24.56	-16.2775	2.545	10.57	30.5875	29.08	57.24	1	284.533	0.0638018	0.999931
NW	CrPhant	2010	0	0	0	0	-6.79625	12.2825	18.155	-0.7325	19.885	23.94	-12.86	4.68	12.37	23.7525	72.505	221.18	1	284.533	0.0638018	0.999931
NW	CrPhant	2011	-2	0	0	0	-9.33	9.1675	17.84	-3.785	15.25	24.1	-14.875	3.085	11.58	35.46	105.305	81.15	1	284.533	0.0638018	0.999931
NW	CrPhant	2012	0	0	2	0	-2.29	11.5525	19.715	2.9975	18.295	26.4	-7.5775	4.81	13.03	30.68	169.975	109.4	1	284.533	0.0638018	0.999931
NW	CrPhant	2013	-4	0	0	0	-8.155	7.2925	17.86	-2.3975	13.325	24.17	-13.9125	1.26	11.55	34.67	91.13	158.37	1	284.533	0.0638018	0.999931
INDP	LongLake	2001	-7	1	4	5.5	-2.71752	14.304	19.4781	1.16754	19.8129	24.3126	-6.60257	8.79504	14.6437	52.4799	72.01	79.3757	73	206.049	7.3302	0.195951
INDP	LongLake	2002	-9	1	8	1	1.25765	11.454	21.4251	5.27852	16.2179	26.4259	-2.63807	6.68992	16.4243	40.0486	133.679	37.8232	73	206.049	7.3302	0.195951
INDP	LongLake	2003	-3.8	0.2	10	1	-0.5928	11.6857	18.3423	2.29339	16.9052	23.6421	-5.93682	6.46622	13.0424	30.1766	122.327	46.6597	73	206.049	7.3302	0.195951
INDP	LongLake	2004	-1	4	4	0.2	-0.440453	13.0735	19.2692	3.48523	18.476	23.8342	-4.36626	7.67102	14.7041	41.7558	88.5297	66.1342	73	206.049	7.3302	0.195951
INDP	LongLake	2005	-10	4	5	4	-0.519287	12.4992	23.0621	3.23079	17.7552	27.9422	-4.26936	7.24307	18.1825	66.8691	26.6759	25.8837	73	206.049	7.3302	0.195951
INDP	LongLake	2006	-8.5	5	14	4	0.25495	13.3076	19.5102	3.7311	18.3636	23.9081	-3.2212	8.25192	15.1122	51.5442	77.6397	47.5456	73	206.049	7.3302	0.195951
INDP	LongLake	2007	-4.66667	0	13.5	5	-0.152916	12.9235	21.5826	3.79941	18.4723	26.7016	-4.10512	7.37488	16.4636	68.0667	89.5412	78.7882	73	206.049	7.3302	0.195951
INDP	LongLake	2008	2.66667	5.66667	4.66667	0	-1.86147	11.8491	21.3179	1.90969	16.9454	26.4013	-5.63264	6.75279	16.2344	79.8949	78.1365	85.5258	73	206.049	7.3302	0.195951
INDP	LongLake	2009	0.166667	0.666667	3	5.66667	-2.11752	11.9711	19.9888	2.40298	17.1718	24.684	-6.63796	6.77022	15.2937	92.4057	96.8327	91.8053	73	206.049	7.3302	0.195951
INDP	LongLake	2010	-1.5	2.5	0.5	0.666667	-1.16258	14.4285	21.5087	2.20776	19.6877	26.0037	-4.53291	9.16952	17.0137	44.0234	100.124	168.952	73	206.049	7.3302	0.195951
INDP	LongLake	2011	-92	0	4	2.5	-2.35942	12.5713	20.4449	1.16749	16.1291	25.1354	-5.88633	7.39384	15.7545	49.9755	136.162	87.0409	73	206.049	7.3302	0.195951
INDP	InlandMarsh	1996	-35.75	48	92	80.75	-2.20217	10.4528	19.8037	1.97235	17.7573	24.5337	-6.37669	5.47317	14.8638	27.3614	161.826	177.659	90	184.719	0.0669511	0.122887
INDP	InlandMarsh	1997	-188.333	53.3333	83.75	48	-1.26233	9.55541	19.8388	2.6641	14.6432	24.8138	-5.18877	4.46769	14.8638	59.8366	68.3809	111.918	90	184.719	0.0669511	0.122887
INDP	InlandMarsh	1998	-55.3333	226	241.667	53.3333	1.65119	14.0325	20.6797	4.80145	18.8218	25.6751	-1.49908	9.24315	15.6843	76.5141	89.7295	101.029	90	184.719	0.0669511	0.122887
INDP	InlandMarsh	1999	32.5	176.5	281.333	226	0.18503	13.739	21.2839	4.46169	18.8166	25.9841	-4.09164	8.66283	16.5837	60.3013	98.8385	101.168	90	184.719	0.0669511	0.122887
INDP	InlandMarsh	2000	-64.6667	52.6667	144	176.5	1.07896	12.8426	20.1291	5.36455	17.6873	24.7739	-3.20662	8.00041	15.4844	43.6025	87.5551	209.505	90	184.719	0.0669511	0.122887
INDP	InlandMarsh	2001	-25.3333	63.3333	117.333	52.6667	-2.71335	14.3026	19.4743	1.16431	19.8022	24.2941	-6.59101	8.80314	14.6545	52.4441	71.9338	79.1814	90	184.719	0.0669511	0.122887
INDP	InlandMarsh	2002	-59.3333	35.6667	88.6667	63.3333	1.26054	11.4524	21.4191	5.27429	16.207	26.4041	-2.62827	6.6977	16.4341	39.9114	133.138	37.1535	90	184.719	0.0669511	0.122887
INDP	InlandMarsh	2003	-15	19.4	95	35.6667	-0.589812	11.6816	18.339	2.2893	16.8905	23.6226	-5.92599	6.47271	13.0554	30.0383	121.844	46.5179	90	184.719	0.0669511	0.122887
INDP	InlandMarsh	2004	-41	25.6667	34.4	19.4	-0.43604	13.07	19.2641	3.48184	18.4621	23.8143	-4.3557	7.67799	14.714	41.6829	88.1269	65.4523	90	184.719	0.0669511	0.122887
INDP	InlandMarsh	2005	-51.5	49.5	66.6667	25.6667	-0.515794	12.4976	23.0591	3.22678	17.7419	27.9244	-4.25837	7.25317	18.1989	66.586	26.6157	25.3387	90	184.719	0.0669511	0.122887
INDP	InlandMarsh	2006	-25	23	101	49.5	0.259107	13.3084	19.5035	3.72657	18.3529	23.8828	-3.20836	8.26384	15.1241	51.2937	77.4762	47.2527	90	184.719	0.0669511	0.122887
INDP	InlandMarsh	2007	-9.5	6.5	48	23	-0.148054	12.9227	21.5796	3.79679	18.4621	26.6842	-4.09085	7.38565	16.475	67.9538	89.2418	78.2023	90	184.719	0.0669511	0.122887
INDP	InlandMarsh	2008	-5	15	16	6.5	-1.85672	11.8503	21.3143	1.90704	16.9373	26.3846	-5.62049	6.76318	16.2441	79.3419	77.6853	85.4214	90	184.719	0.0669511	0.122887
INDP	InlandMarsh	2009	7.5	12.5	20	15	-2.11312	11.9704	19.9839	2.3995	17.1625	24.6637	-6.62378	6.77828	15.3041	92.1273	96.2155	90.4363	90	184.719	0.0669511	0.122887
INDP	InlandMarsh	2010	-10.5	9	5	12.5	-1.1578	14.4283	21.5045	2.20483	19.6778	25.9845	-4.52044	9.17877	17.0245	43.88	99.6894	168.08	90	184.719	0.0669511	0.122887
INDP	InlandMarsh	2011	-25.3333	11	19.5	9	-2.35408	12.5707	20.4392	1.16473	16.1178	25.1139	-5.8729	7.40327	15.7645	49.7736	136.04	87.0093	90	184.719	0.0669511	0.122887
INDP	TollestoneDunes	1996	-22.55	10.25	36.3333	39.75	-2.1988	10.443	19.7783	1.9525	17.7269	24.4656	-6.3501	5.48899	14.9012	27.5237	163.32	178.406	90	184.784	1.22973	0.00145206
INDP	TollestoneDunes	1997	-42.6667	31.3333	32.8	10.25	-1.24668	9.54894	19.8372	2.65773	14.6006	24.7731	-5.15108	4.49733	14.9012	59.2403	67.7456	110.542	90	184.784	1.22973	0.00145206
INDP	TollestoneDunes	1998	-29.25	34	74	31.3333	1.66616	14.0198	20.6598	4.79321	18.7785	25.6097	-1.46088	9.26102	15.7099	76.5722	89.6615	101.274	90	184.784	1.22973	0.00145206
INDP	TollestoneDunes	1999	0	17	63.25	34	0.199107	13.739	21.2834	4.45442	18.7848	25.9399	-4.05621	8.69031	16.6269	59.5065	98.7608	101.21	90	184.784	1.22973	0.00145206
INDP	TollestoneDunes	2000	-3.83333	7.5	17	17	1.08811	12.834	20.1179	5.34782	17.6492	24.7242	-3.17161	8.02063	15.5115	44.1013	87.4551	208.904	90	184.784	1.22973	0.00145206
INDP	TollestoneDunes	2001	-19.3333	3	11.3333	7.5	-2.70379	14.2963	19.4613	1.15389	19.7703	24.2442	-6.56146	8.82221	14.6783	52.3941	71.715	78.4842	90	184.784	1.22973	0.00145206
INDP	TollestoneDunes	2002	-14.3333	2	22.3333	3	1.2638	11.4462	21.3978	5.25964	16.1748	26.3397	-2.60765	6.71763	16.4559	39.5672	132.103	36.1743	90	184.784	1.22973	0.00145206
INDP	TollestoneDunes	2003	0.2	1.8	16.3333	2	-0.58428	11.6684	18.3299	2.27525	16.8498	23.5758	-5.89969	6.48697	13.0839	29.7889	120.889	46.3837	90	184.784	1.22973	0.00145206
INDP	TollestoneDunes	2004	-3	1	1.6	1.8	-0.430297	13.0549	19.2468	3.47058	18.4169	23.757	-4.33211	7.69279	14.7367	41.5462	87.2271	64.1617	90	184.784	1.22973	0.00145206
INDP	TollestoneDunes	2005	3.5	15.5	4	1	-0.50942	12.4904	23.0507	3.21315	17.7002	27.8759	-4.23199	7.28071	18.2322	65.9576	26.482	24.0734	90	184.784	1.22973	0.00145206
INDP	TollestoneDunes	2006	1	4	12	15.5	0.268815	13.3073	19.4824	3.71174	18.3145	23.81	-3.17411	8.29597	15.1548	50.7743	77.1548	46.82	90	184.784	1.22973	0.00145206
INDP	TollestoneDunes	2007	-5.33333	1	3	4	-0.136969	12.9182	21.5687	3.78921	18.4327	26.6383	-4.06207	7.40641	16.4991	67.7222	88.8254	76.0998	90	184.784	1.22973	0.00145206
INDP	TollestoneDunes	2008	9	15.5	6.33333	1	-1.84653	11.854	21.3025	1.89801	16.9161	26.3399	-5.59105	6.79192	16.2651	78.5927	76.7913	84.9404	90	184.784	1.22973	0.00145206
INDP	TollestoneDunes	2009	-7.5	4	6.5	15.5	-2.10369	11.9656	19.968	2.38707	17.1347	24.6078	-6.59326	6.79642	15.3283	91.6946	95.0452	86.9312	90	184.784	1.22973	0.00145206
INDP	TollestoneDunes	2010	-41	0	11.5	4	-1.14838	14.423	21.4888	2.19308	19.6465	25.9294	-4.48984	9.19964	17.0483	43.5583	98.8732	166.782	90	184.784	1.22973	0.00145206
INDP	TollestoneDunes	2011	-18.5833	3.66667	41	0	-2.342	12.5646	20.4186	1.15429	16.08	25.0521	-5.8383	7.42747	15.7851	49.3236	135.894	86.9246	90	184.784	1.22973	0.00145206
INDP	MarquetteTrail	1997	-8	26.3333	22.25	6.66667	-1.25221	9.58876	19.7684	2.65468	14.6797	24.6012	-5.15911	4.49784	14.9355	60.7527	70.1193	114.221	41	183.779	5.77361	0.887526
INDP	MarquetteTrail	1998	-4.25	15.75	34.3333	26.3333	1.66023	14.0779	20.6987	4.7961	18.81	25.5784	-1.47564	9.34592	15.819	75.0272	90.7041	98.0633	41	183.779	5.77361	0.887526
INDP	MarquetteTrail	1999	-3.66667	8.33333	20	15.75	0.196213	13.74	21.2185	4.46141	18.77	25.8006	-4.06899	8.70763	16.6364	63.7116	100.001	101.681	41	183.779	5.77361	0.887526
INDP	MarquetteTrail	2000	-5.5	5	12	8.33333	1.11568	12.882	20.1012	5.41461	17.6944	24.5931	-3.18326	8.07159	15.6094	38.8272	87.9478	206.873	41	183.779	5.77361	0.887526
INDP	MarquetteTrail	2001	14.5	19.5	10.5	5	-2.67594	14.3241	19.4668	1.17733	19.7632	24.1231	-6.52922	8.88505	14.8104	51.0599	72.4183	79.9872	41	183.779	5.77361	0.887526
INDP	MarquetteTrail	2002	-1.33333	7	5	19.5	1.32526	11.4775	21.448	5.3086	16.1855	26.3066	-2.53375	6.76949	16.5894	39.0928	128.089	34.0106	41	183.779	5.77361	0.887526
INDP	MarquetteTrail	2003	-1.25	7	8.33333	7	-0.547765	11.6771	18.3014	2.3339	16.7964	23.4024	-5.85242	6.55779	13.2005	26.0199	116.052	44.3172	41	183.779	5.77361	0.887526
INDP	MarquetteTrail	2004	0.166667	11.5	8.25	7	-0.37826	13.1348	19.2827	3.50908	18.4894	23.6962	-4.26689	7.78015	14.8692	40.876	85.0415	63.9793	41	183.779	5.77361	0.887526
INDP	MarquetteTrail	2005	-2.83333	16.5	11.3333	11.5	-0.458203	12.5297	23.0212	3.2602	17.7466	27.766	-4.17661	7.31261	18.284	66.9093	26.6881	23.4869	41	183.779	5.77361	0.887526
INDP	MarquetteTrail	2006	-9.33333	3.33333	19.3333	16.5	0.285845	13.3731	19.516	3.75011	18.3834	23.7918	-3.17843	8.35968	15.2401	49.9807	79.0503	49.1857	41	183.779	5.77361	0.887526
INDP	MarquetteTrail	2007	-1.16667	2.33333	12.6667	3.33333	-0.0931305	12.9509	21.5912	3.81008	18.426	26.5086	-3.99506	7.47916	16.6737	68.4763	87.2107	77.1565	41	183.779	5.77361	0.887526
INDP	MarquetteTrail	2008	1.5	2.5	3.5	2.33333	-1.79382	11.8568	21.3198	1.94239	16.8906	26.2408	-5.53003	6.82311	16.3988	78.9718	73.9592	96.2751	41	183.779	5.77361	0.887526
INDP	MarquetteTrail	2009	0.5	0.5	1	2.5	-2.05117	12.0073	19.9609	2.44987	17.1329	24.4932	-6.55089	6.88166	15.4286	90.6366	92.9037	81.5865	41	183.779	5.77361	0.887526
INDP	MarquetteTrail	2010	0	0	0	0.5	-1.08359	14.4886	21.5301	2.26255	19.6831	25.868	-4.42974	9.29412	17.1921	43.4719	95.6486	170.115	41	183.779	5.77361	0.887526
INDP	MarquetteTrail	2011	-14.5	0.5	0	0	-2.27629	12.6324	20.4737	1.22723	16.1571	25.0067	-5.7798	7.4836	15.9406	49.3668	139.997	86.2285	41	183.779	5.77361	0.887526
INDP	WestBeach	1996	-3	3.25	15	8.66667	-2.20374	10.4525	19.805	1.9725	17.76	24.54	-6.37999	5.47001	14.86	27.3624	161.795	177.659	31	181.943	6.95654	0.898699
INDP	WestBeach	1997	-13.3333	10.3333	6.25	3.25	-1.26375	9.555	19.84	2.66499	14.645	24.8199	-5.19249	4.465	14.86	59.8574	68.4024	111.96	31	181.943	6.95654	0.898699
INDP	WestBeach	1998	-15.3333	10.6667	23.6667	10.3333	1.65001	14.0325	20.68	4.8025	18.825	25.6799	-1.50248	9.24	15.68	76.5324	89.7347	101.04	31	181.943	6.95654	0.898699
INDP	WestBeach	1999	3.75	13	26	10.6667	0.183757	13.7402	21.285	4.4625	18.82	25.9899	-4.09499	8.66	16.58	60.272	98.8298	100.941	31	181.943	6.95654	0.898699
INDP	WestBeach	2000	-3	9	9.25	13	1.07751	12.8425	20.13	5.36501	17.69	24.7799	-3.20999	7.9942	15.48	43.6474	87.5938	209.599	31	181.943	6.95654	0.898699
INDP	WestBeach	2001	-26.5	8	12	9	-2.715	14.3025	19.475	1.165	19.805	24.2999	-6.59499	8.80001	14.65	52.4648	71.9548	79.2098	31	181.943	6.95654	0.898699
INDP	WestBeach	2002	1	9.33333	34.5	8	1.25876	11.4525	21.42	5.275	16.21	26.41	-2.63248	6.69501	16.43	39.9599	133.39	37.521	31	181.943	6.95654	0.898699
INDP	WestBeach	2003	-5.33333	4.66667	8.33333	9.33333	-0.591248	11.6825	18.34	2.29	16.895	23.6299	-5.92999	6.47	13.05	30.1073	122.065	46.6103	31	181.943	6.95654	0.898699
INDP	WestBeach	2004	-4	0.666667	10	4.66667	-0.438943	13.07	19.265	3.4825	18.465	23.82	-4.35999	7.675	14.71	41.7175	88.2899	65.7711	31	181.943	6.95654	0.898699
INDP	WestBeach	2005	0	5	4.66667	0.666667	-0.517497	12.4975	23.06	3.2275	17.745	27.9299	-4.26249	7.25	18.1888	66.6999	26.64	25.5507	31	181.943	6.95654	0.898699
INDP	WestBeach	2006	-0.5	2	5	5	0.257503	13.3075	19.505	3.7275	18.354	23.89	-3.21249	8.26	15.12	51.4025	77.5502	47.4104	31	181.943	6.95654	0.898699
INDP	WestBeach	2007	-1	0	2.5	2	-0.149994	12.9225	21.58	3.79751	18.465	26.6899	-4.09791	7.37946	16.47	68.0025	89.4103	78.2885	31	181.943	6.95654	0.898699
INDP	WestBeach	2008	0	0	1	0	-1.85874	11.85	21.315	1.9075	16.94	26.39	-5.62498	6.76	16.24	79.7342	77.89	85.4099	31	181.943	6.95654	0.898699
INDP	WestBeach	2009	0	0	0	0	-2.11499	11.97	19.985	2.40001	17.165	24.6699	-6.63033	6.77501	15.3	92.275	96.5475	90.9109	31	181.943	6.95654	0.898699
INDP	WestBeach	2010	-9	0	0	0	-1.15999	14.4275	21.505	2.205	19.68	25.99	-4.52498	9.17501	17.02	43.9374	99.8952	168.551	31	181.943	6.95654	0.898699
INDP	WestBeach	2011	-20.6	0	9	0	-2.35624	12.57	20.44	1.16501	16.12	25.12	-5.87749	7.40001	15.76	49.855	136.111	87.0195	31	181.943	6.95654	0.898699
INDP	MillerWoods	1997	-21	25	20.6	15	-1.25331	9.61032	19.7901	2.63969	14.651	24.5697	-5.14632	4.56954	15.0105	61.2972	72.1741	115.816	41	185.858	7.19576	0.0718848
INDP	MillerWoods	1998	-32	21	46	25	1.66865	14.1186	20.7627	4.78475	18.7979	25.6065	-1.44744	9.43928	15.9188	73.4016	91.4613	95.4163	41	185.858	7.19576	0.0718848
INDP	MillerWoods	1999	-14.9167	19.3333	53	21	0.209838	13.7474	21.2516	4.45552	18.7129	25.7871	-4.03584	8.78086	16.7161	64.7214	101.183	100.042	41	185.858	7.19576	0.0718848
INDP	MillerWoods	2000	-6.5	10.5	34.25	19.3333	1.13073	12.9028	20.1437	5.42164	17.6536	24.5846	-3.16018	8.15166	15.7028	35.1038	89.9022	203.633	41	185.858	7.19576	0.0718848
INDP	MillerWoods	2001	-5.33333	9	17	10.5	-2.66295	14.3485	19.5214	1.17418	19.7196	24.1243	-6.50005	8.97749	14.9185	49.2809	74.2651	80.4176	41	185.858	7.19576	0.0718848
INDP	MillerWoods	2002	-6.33333	3.66667	14.3333	9	1.33844	11.494	21.5121	5.30155	16.1407	26.3266	-2.50143	6.84748	16.6976	39.3507	131.8	42.7141	41	185.858	7.19576	0.0718848
INDP	MillerWoods	2003	-8.25	1	10	3.66667	-0.517605	11.6795	18.3325	2.34298	16.7296	23.357	-5.81403	6.6294	13.3079	24.375	117.332	44.8841	41	185.858	7.19576	0.0718848
INDP	MillerWoods	2004	-16.4167	9.33333	9.25	1	-0.354049	13.1655	19.3541	3.5145	18.4631	23.7319	-4.22286	7.86796	14.9763	40.0305	89.011	70.0805	41	185.858	7.19576	0.0718848
INDP	MillerWoods	2005	-46.3333	18.6667	25.75	9.33333	-0.432431	12.5584	23.0308	3.26511	17.7224	27.742	-4.12998	7.39438	18.3193	69.4666	28.5161	26.2513	41	185.858	7.19576	0.0718848
INDP	MillerWoods	2006	-13.5	27.5	65	18.6667	0.283527	13.4472	19.5776	3.72925	18.3952	23.8094	-3.16219	8.49893	15.3457	51.1863	86.2253	57.7334	41	185.858	7.19576	0.0718848
INDP	MillerWoods	2007	-16	21	41	27.5	-0.0615648	12.9548	21.664	3.80475	18.3488	26.4926	-3.92788	7.55919	16.8353	69.9831	90.5319	74.8539	41	185.858	7.19576	0.0718848
INDP	MillerWoods	2008	-2	14.6667	37	21	-1.73658	11.873	21.3984	1.98023	16.8407	26.2902	-5.4534	6.90533	16.5065	83.7153	75.9228	113.223	41	185.858	7.19576	0.0718848
INDP	MillerWoods	2009	19.5	29.5	16.6667	14.6667	-1.99427	12.0328	19.9901	2.48541	17.0809	24.4717	-6.4744	6.98474	15.5085	93.7584	103.141	83.4632	41	185.858	7.19576	0.0718848
INDP	MillerWoods	2010	-28.5	17.5	10	29.5	-1.02106	14.5273	21.6152	2.29599	19.6456	25.9187	-4.33812	9.40892	17.3118	44.124	94.8907	182.677	41	185.858	7.19576	0.0718848
INDP	MillerWoods	2011	10.046	11.5	46	17.5	-2.20287	12.6664	20.5519	1.28009	16.1386	25.037	-5.68582	7.56412	16.0669	50.987	147.509	86.7647	41	185.858	7.19576	0.0718848
APBP	PBNW	2012	-2.351	1.572	1.454	3	1.315	12.7075	19.205	6.265	18.825	24.82	-3.635	6.59	13.59	54.3175	127.585	69.13	75	100.624	0	0.0714163
APBP	PBNW	2013	-3.488	3.875	3.923	1.572	-1.43625	11.375	19.7	2.855	17.705	25.07	-5.7275	5.045	14.33	67.9575	113.515	204.78	75	100.624	0	0.0714163
APBP	PBNW	2014	1.097	13.8	7.363	3.875	-4.755	11.575	19.805	0.295	17.895	25.54	-9.805	5.255	14.07	78.705	80.38	136.88	75	100.624	0	0.0714163
APBP	PBNW	2015	1.229	13.8	12.703	13.8	-5.52375	12.832	18.739	-0.6	19.28	23.82	-10.4475	6.385	13.66	69.385	47.555	170.08	75	100.624	0	0.0714163
APBP	PBNW	2016	-3.955	1.445	12.571	13.8	1.406	11.0285	19.758	6.2925	17.1665	25.935	-3.48	4.8915	13.583	65.493	55.677	70.437	75	100.624	0	0.0714163
APBP	PBNW	2017	-4.551	3.637	5.4	1.445	-0.74825	12.3615	19.341	3.7225	17.6885	24.869	-5.21925	7.035	13.815	76.0062	138.491	119.787	75	100.624	0	0.0714163
APBP	PBNW	2018	1.536	3.636	8.188	3.637	-2.38575	11.0545	19.291	2.19675	16.6255	25.139	-6.96825	5.485	13.444	71.1063	82.867	85.125	75	100.624	0	0.0714163
APBP	BH	2011	1.52	4.429	2.1	5	-3.58125	12.4275	19.67	1.0475	17.675	24.95	-8.21	7.18	14.39	94.8075	130.775	127.1	50	103.425	0.432674	0.000303179
APBP	BH	2012	-1.264	3.429	2.909	4.429	1.385	12.765	19.3	6.2875	18.81	24.88	-3.5175	6.72	13.72	54.24	127.1	65.07	50	103.425	0.432674	0.000303179
APBP	BH	2013	5.659	10.643	4.693	3.429	-1.4	11.4	19.76	2.86	17.64	25.09	-5.66	5.16	14.43	64.885	113.06	203.95	50	103.425	0.432674	0.000303179
APBP	BH	2014	-4.62	11.667	4.984	10.643	-4.68125	11.6475	19.935	0.29	17.93	25.63	-9.6525	5.365	14.24	77.3775	74.74	129.93	50	103.425	0.432674	0.000303179
APBP	BH	2015	1.099	25.6	16.287	11.667	-5.39	13.01	18.865	-0.5375	19.365	23.93	-10.2425	6.655	13.8	69.01	45.86	165.72	50	103.425	0.432674	0.000303179
APBP	BH	2016	-17.897	3.35	24.501	25.6	1.501	11.127	19.851	6.3775	17.1875	26.05	-3.375	5.068	13.653	65.5747	56.449	69.587	50	103.425	0.432674	0.000303179
APBP	BH	2017	-8.129	13.409	21.247	3.35	-0.66	12.4225	19.449	3.7815	17.691	24.982	-5.102	7.1555	13.917	73.2295	136.331	122.437	50	103.425	0.432674	0.000303179
APBP	BH	2018	5.7	7	21.538	13.409	-2.2615	11.141	19.414	2.255	16.691	25.245	-6.77875	5.5915	13.583	70.4925	81.658	81.143	50	103.425	0.432674	0.000303179
APBP	KRBW	2011	3.518	7.143	1.3	4.16	-3.5325	12.4725	19.7	1.125	17.72	24.99	-8.19	7.225	14.41	94.905	129.82	133.44	10	105.622	4.67147	0.0492464
APBP	KRBW	2012	-2.946	4.144	3.625	7.143	1.46	12.8225	19.34	6.375	18.875	24.93	-3.455	6.77	13.75	52.4675	122.83	63.11	10	105.622	4.67147	0.0492464
APBP	KRBW	2013	-33.288	13.25	7.09	4.144	-1.32625	11.445	19.8	2.925	17.7	25.15	-5.5775	5.19	14.45	64.9125	100.425	211.94	10	105.622	4.67147	0.0492464
APBP	KRBW	2014	-20.738	62.7	46.538	13.25	-4.6325	11.685	19.94	0.36	17.96	25.64	-9.625	5.41	14.24	75.7325	72.75	135.58	10	105.622	4.67147	0.0492464
APBP	KRBW	2015	-2.055	36.4	83.438	62.7	-5.3625	13.0075	18.88	-0.495	19.38	23.92	-10.23	6.635	13.84	67.0875	40.49	161.87	10	105.622	4.67147	0.0492464
APBP	KRBW	2016	-9.729	11.772	38.455	36.4	1.5625	11.164	19.854	6.4425	17.2265	26.056	-3.3175	5.1035	13.653	62.2812	55.004	57.691	10	105.622	4.67147	0.0492464
APBP	KRBW	2017	-13.035	6.054	21.501	11.772	-0.60325	12.4745	19.475	3.82625	17.758	25.02	-5.033	7.1925	13.93	69.5995	134.472	118.556	10	105.622	4.67147	0.0492464
APBP	KRBW	2018	13	16.636	19.089	6.054	-2.20375	11.1785	19.429	2.31375	16.711	25.231	-6.722	5.6465	13.627	65.9545	80.0855	66.229	10	105.622	4.67147	0.0492464
APBP	KBW	2012	-3.044	0.571	3.636	1.857	1.46	12.8225	19.34	6.375	18.875	24.93	-3.455	6.77	13.75	52.4675	122.83	63.11	10	96.6667	0.487675	0.977166
APBP	KBW	2013	2.5	6.75	3.615	0.571	-1.32625	11.445	19.8	2.925	17.7	25.15	-5.5775	5.19	14.45	64.9125	100.425	211.94	10	96.6667	0.487675	0.977166
APBP	KBW	2014	-2.375	8.6	4.25	6.75	-4.6325	11.685	19.94	0.36	17.96	25.64	-9.625	5.41	14.24	75.7325	72.75	135.58	10	96.6667	0.487675	0.977166
APBP	KBW	2015	-12.394	21.657	10.975	8.6	-5.3625	13.0075	18.88	-0.495	19.38	23.92	-10.23	6.635	13.84	67.0875	40.49	161.87	10	96.6667	0.487675	0.977166
APBP	KBW	2016	-24.002	11.34	34.051	21.657	1.5625	11.164	19.854	6.4425	17.2265	26.056	-3.3175	5.1035	13.653	62.2812	55.004	57.691	10	96.6667	0.487675	0.977166
APBP	KBW	2017	-12.603	15.772	35.342	11.34	-0.60325	12.4745	19.475	3.82625	17.758	25.02	-5.033	7.1925	13.93	69.5995	134.472	118.556	10	96.6667	0.487675	0.977166
APBP	KBW	2018	25.596	28.296	28.375	15.772	-2.20375	11.1785	19.429	2.31375	16.711	25.231	-6.722	5.6465	13.627	65.9545	80.0855	66.229	10	96.6667	0.487675	0.977166
APBP	KBE	2008	1.696	2.571	2.7	7.5	-1.89625	11.66	20.985	2.43	18.33	26.53	-6.2225	4.99	15.44	108.638	45.16	153.3	10	102.549	1.26866	0.938596
APBP	KBE	2009	-0.019	1.75	0.875	2.571	-2.595	11.9675	18.53	2.29	17.985	23.31	-7.48	5.95	13.75	74.8025	62.015	145.81	10	102.549	1.26866	0.938596
APBP	KBE	2010	0.967	1.167	1.769	1.75	-1.06	13.655	20.17	2.8525	20.235	25.47	-4.9725	7.075	14.87	91.31	46.655	130.41	10	102.549	1.26866	0.938596
APBP	KBE	2011	-0.987	0.286	0.2	1.167	-3.5325	12.4725	19.7	1.125	17.72	24.99	-8.19	7.225	14.41	94.905	129.82	133.44	10	102.549	1.26866	0.938596
APBP	KBE	2012	-0.209	0.714	1.273	0.286	1.46	12.8225	19.34	6.375	18.875	24.93	-3.455	6.77	13.75	52.4675	122.83	63.11	10	102.549	1.26866	0.938596
APBP	KBE	2013	-0.167	1.5	0.923	0.714	-1.32625	11.445	19.8	2.925	17.7	25.15	-5.5775	5.19	14.45	64.9125	100.425	211.94	10	102.549	1.26866	0.938596
APBP	KBE	2014	0.418	8.3	1.667	1.5	-4.6325	11.685	19.94	0.36	17.96	25.64	-9.625	5.41	14.24	75.7325	72.75	135.58	10	102.549	1.26866	0.938596
APBP	KBE	2015	2.043	7.043	7.882	8.3	-5.3625	13.0075	18.88	-0.495	19.38	23.92	-10.23	6.635	13.84	67.0875	40.49	161.87	10	102.549	1.26866	0.938596
APBP	KBE	2016	-8.777	0.786	5	7.043	1.5625	11.164	19.854	6.4425	17.2265	26.056	-3.3175	5.1035	13.653	62.2812	55.004	57.691	10	102.549	1.26866	0.938596
APBP	KBE	2017	-4.415	2.056	9.563	0.786	-0.60325	12.4745	19.475	3.82625	17.758	25.02	-5.033	7.1925	13.93	69.5995	134.472	118.556	10	102.549	1.26866	0.938596
APBP	KBE	2018	8.312	8.895	6.471	2.056	-2.20375	11.1785	19.429	2.31375	16.711	25.231	-6.722	5.6465	13.627	65.9545	80.0855	66.229	10	102.549	1.26866	0.938596
APBP	PBSW	2014	-15.696	14.7	0.583	1.125	-4.53	11.78	20.02	0.475	18.025	25.68	-9.535	5.535	14.36	78.5875	77.485	144.07	50	92.1324	1.51337	0.938549
APBP	PBSW	2015	-31.857	49	30.396	14.7	-5.28125	13.032	18.98	-0.425	19.405	23.95	-10.1375	6.66	14.01	67.4775	45.835	164.97	50	92.1324	1.51337	0.938549
APBP	PBSW	2016	-17.359	17.766	80.857	49	1.63325	11.2485	19.936	6.47	17.2925	26.058	-3.2025	5.205	13.815	63.49	55.765	59.673	50	92.1324	1.51337	0.938549
APBP	PBSW	2017	4.269	11.273	35.125	17.766	-0.5295	12.5735	19.559	3.8645	17.829	25.044	-4.92375	7.319	14.075	74.1997	139.389	117.655	50	92.1324	1.51337	0.938549
APBP	PBSW	2018	-0.317	2.773	7.004	11.273	-2.16125	11.25	19.509	2.34525	16.733	25.257	-6.66875	5.767	13.763	69.7685	82.0185	76.004	50	92.1324	1.51337	0.938549
APBP	PBSE	2011	1.362	3.285	3.09	4.5	-3.5325	12.4725	19.7	1.125	17.72	24.99	-8.19	7.225	14.41	94.905	129.82	133.44	25	99.0898	4.72985	0.795203
APBP	PBSE	2012	-6.203	2.714	1.923	3.285	1.46	12.8225	19.34	6.375	18.875	24.93	-3.455	6.77	13.75	52.4675	122.83	63.11	25	99.0898	4.72985	0.795203
APBP	PBSE	2013	-7.461	6.285	8.917	2.714	-1.32625	11.445	19.8	2.925	17.7	25.15	-5.5775	5.19	14.45	64.9125	100.425	211.94	25	99.0898	4.72985	0.795203
APBP	PBSE	2014	-0.843	12.3	13.746	6.285	-4.6325	11.685	19.94	0.36	17.96	25.64	-9.625	5.41	14.24	75.7325	72.75	135.58	25	99.0898	4.72985	0.795203
APBP	PBSE	2015	-6.869	6.344	13.143	12.3	-5.3625	13.0075	18.88	-0.495	19.38	23.92	-10.23	6.635	13.84	67.0875	40.49	161.87	25	99.0898	4.72985	0.795203
APBP	PBSE	2016	-3.231	3.895	13.213	6.344	1.5625	11.164	19.854	6.4425	17.2265	26.056	-3.3175	5.1035	13.653	62.2812	55.004	57.691	25	99.0898	4.72985	0.795203
APBP	PBSE	2017	-1.818	6.664	7.126	3.895	-0.60325	12.4745	19.475	3.82625	17.758	25.02	-5.033	7.1925	13.93	69.5995	134.472	118.556	25	99.0898	4.72985	0.795203
APBP	PBSE	2018	-10.967	4.833	8.482	6.664	-2.20375	11.1785	19.429	2.31375	16.711	25.231	-6.722	5.6465	13.627	65.9545	80.0855	66.229	25	99.0898	4.72985	0.795203
APBP	KRBE	2008	4.175	8.3	15.8	6.6	-1.89625	11.66	20.985	2.43	18.33	26.53	-6.2225	4.99	15.44	108.638	45.16	153.3	10	103.425	0.371751	0.997817
APBP	KRBE	2009	-4.875	5.125	4.125	8.3	-2.595	11.9675	18.53	2.29	17.985	23.31	-7.48	5.95	13.75	74.8025	62.015	145.81	10	103.425	0.371751	0.997817
APBP	KRBE	2010	-1.633	2.167	10	5.125	-1.06	13.655	20.17	2.8525	20.235	25.47	-4.9725	7.075	14.87	91.31	46.655	130.41	10	103.425	0.371751	0.997817
APBP	KRBE	2011	-3.13	1.143	3.8	2.167	-3.5325	12.4725	19.7	1.125	17.72	24.99	-8.19	7.225	14.41	94.905	129.82	133.44	10	103.425	0.371751	0.997817
APBP	KRBE	2012	-0.198	1.571	4.273	1.143	1.46	12.8225	19.34	6.375	18.875	24.93	-3.455	6.77	13.75	52.4675	122.83	63.11	10	103.425	0.371751	0.997817
APBP	KRBE	2013	-8.538	4.25	1.769	1.571	-1.32625	11.445	19.8	2.925	17.7	25.15	-5.5775	5.19	14.45	64.9125	100.425	211.94	10	103.425	0.371751	0.997817
APBP	KRBE	2014	14.082	23.2	12.788	4.25	-4.6325	11.685	19.94	0.36	17.96	25.64	-9.625	5.41	14.24	75.7325	72.75	135.58	10	103.425	0.371751	0.997817
APBP	KRBE	2015	1.085	6.3	9.118	23.2	-5.3625	13.0075	18.88	-0.495	19.38	23.92	-10.23	6.635	13.84	67.0875	40.49	161.87	10	103.425	0.371751	0.997817
APBP	KRBE	2016	-9.59	1.285	5.215	6.3	1.5625	11.164	19.854	6.4425	17.2265	26.056	-3.3175	5.1035	13.653	62.2812	55.004	57.691	10	103.425	0.371751	0.997817
APBP	KRBE	2017	0.331	6.666	10.875	1.285	-0.60325	12.4745	19.475	3.82625	17.758	25.02	-5.033	7.1925	13.93	69.5995	134.472	118.556	10	103.425	0.371751	0.997817
APBP	KRBE	2018	2.523	2.523	6.335	6.666	-2.20375	11.1785	19.429	2.31375	16.711	25.231	-6.722	5.6465	13.627	65.9545	80.0855	66.229	10	103.425	0.371751	0.997817

## Sheet: Abbreviation
Abbreviation	Description
λ	Popualtion Growth Rate
PS	Density of Previous-Year Second Generation
PF	Density of Previous-Year First Generation
MT	Mean Temperature
AT	Maximum Temperature
IT	Minimum Tempearture
PT	Total Precipitation
OW	Overwinter (Mean of Dec, Jan, Feb & Mar)
SP	Spring (Mean of Apr & May)
JN	June
