# Supplementary material for: Extinction risk modeling predicts range-wide differences of climate change impact on Karner blue butterfly (Lycaeides melissa samuelis)
Source: PLoS One. 2023 Nov 7;18(11):e0262382. doi: 10.1371/journal.pone.0262382 (PMC10629659; doi:10.1371/journal.pone.0262382)
Supplement: S2 Dataset — The population name, site, year, densities, macroclimates, and microclimates are included. (XLSX) [file pone.0262382.s003.xlsx]

## Sheet: Data
Population	Site	Year	λ	Density	CF	PS	MT_JN	MT_JL	MT_AG	AT_JN	AT_JL	AT_AG	IT_JN	IT_JL	IT_AG	PT_JN	PT_JL	PT_AG	Canopy	Elevation	Slope	Trasp
FM	A1	1999	4	10	6	9	19.6	23.65	19.8	25.83	29.59	25.82	13.37	17.71	13.77	54.43	223.46	44.87	0	274.03	1.22	0.03
FM	A1	2000	1	5	4	10	18.27	20.74	20.92	23.93	26.48	26.81	12.61	14.99	15.02	250.97	118.4	90.26	0	274.03	1.22	0.03
FM	A1	2001	2	5	3	5	18.16	21.85	21.47	23.96	29.14	28.03	12.35	14.55	14.91	173.4	21.89	126.94	0	274.03	1.22	0.03
FM	A1	2002	7	10	3	5	20.28	23.53	20.14	26.28	29.8	26.54	14.27	17.25	13.73	188.97	104.06	97.58	0	274.03	1.22	0.03
FM	A1	2003	-1	7	8	10	18.09	21.15	22.24	24.86	27.63	29.65	11.31	14.66	14.82	73.68	83.61	49.05	0	274.03	1.22	0.03
FM	A1	2004	-2	2	4	7	17.5	20.15	17.4	23.76	26.2	23.62	11.24	14.09	11.17	236.89	103.51	80.87	0	274.03	1.22	0.03
FM	A1	2005	9	14	5	2	21.65	22.55	20.57	28.08	29.36	27.18	15.21	15.73	13.96	66.97	108.56	88.88	0	274.03	1.22	0.03
FM	A1	2006	3	8	5	14	19.29	23.59	20.85	26.04	30.5	26.84	12.53	16.67	14.85	38.32	53.03	90.16	0	274.03	1.22	0.03
FM	A1	2007	-3	3	6	8	20.13	21.61	20.87	26.9	28.73	26.68	13.35	14.49	15.05	86.38	79.47	313.47	0	274.03	1.22	0.03
FM	A1	2008	6	10	4	3	18.56	21.11	19.16	24.59	27.8	26.31	12.52	14.42	12.01	187.9	80.62	53.09	0	274.03	1.22	0.03
FM	A1	2009	-8	8	16	10	18.2	17.79	19.1	24.3	23.93	25.23	12.09	11.65	12.97	107.16	44.07	127.43	0	274.03	1.22	0.03
FM	A1	2010	-21	11	32	8	19.38	22.59	22.23	24.98	28.1	28.39	13.77	17.07	16.07	164.79	227.05	96.41	0	274.03	1.22	0.03
FM	A1	2011	22	34	12	11	18.88	23.94	20.52	24.82	29.77	27.32	12.94	18.1	13.71	100.12	123.76	41.92	0	274.03	1.22	0.03
FM	A1	2012	-10	10	20	34	20.23	24.77	19.75	27.26	32.08	27.34	13.2	17.45	12.16	59.12	31.48	76.26	0	274.03	1.22	0.03
FM	A5	1999	-2	3	5	28	19.26	23.33	19.54	25.32	29.04	25.31	13.2	17.62	13.77	60.13	232.81	62.88	10	298.84	4.07	0.99
FM	A5	2000	2	4	2	3	17.87	20.45	20.61	23.36	26.02	26.25	12.38	14.87	14.97	242.12	111.71	98.68	10	298.84	4.07	0.99
FM	A5	2001	3	7	4	4	17.97	21.69	21.36	23.61	28.67	27.6	12.33	14.7	15.11	146.59	28.16	149.63	10	298.84	4.07	0.99
FM	A5	2002	9	10	1	7	19.96	23.25	19.99	25.73	29.29	26.08	14.18	17.21	13.89	194.18	106.94	106.47	10	298.84	4.07	0.99
FM	A5	2003	-4	13	17	10	17.88	20.88	21.99	24.4	27.1	29.15	11.35	14.66	14.82	69.48	79.44	64.07	10	298.84	4.07	0.99
FM	A5	2004	-1	6	7	13	17.27	19.9	17.24	23.3	25.69	23.15	11.24	14.11	11.32	188.03	90.89	93.56	10	298.84	4.07	0.99
FM	A5	2005	12	30	18	6	21.39	22.27	20.38	27.69	28.87	26.72	15.09	15.66	14.04	79.51	115.61	76.73	10	298.84	4.07	0.99
FM	A5	2006	-6	7	13	30	19.05	23.33	20.59	25.59	30.07	26.36	12.5	16.58	14.82	35.68	72.99	109.83	10	298.84	4.07	0.99
FM	A5	2007	7	8	1	7	19.82	21.32	20.61	26.49	28.27	26.12	13.14	14.36	15.1	81.95	73.15	352.12	10	298.84	4.07	0.99
FM	A5	2008	9	20	11	8	18.43	20.85	19.08	24.16	27.26	25.93	12.69	14.44	12.22	198.13	114.32	52.17	10	298.84	4.07	0.99
FM	A5	2009	-5	19	24	20	18.04	17.65	18.87	23.89	23.51	24.67	12.19	11.79	13.07	104.54	44.55	139.87	10	298.84	4.07	0.99
FM	A5	2010	20	40	20	19	19.11	22.28	22.01	24.47	27.56	27.84	13.74	16.99	16.18	170.88	248.12	116.26	10	298.84	4.07	0.99
FM	A5	2011	3	39	36	40	18.62	23.57	20.34	24.33	29.22	26.83	12.9	17.91	13.85	107.79	118.38	39.74	10	298.84	4.07	0.99
FM	A5	2012	9	42	33	39	19.96	24.53	19.62	26.8	31.6	26.91	13.12	17.45	12.33	50.31	33.48	67.68	10	298.84	4.07	0.99
FM	B7	1999	6	12	6	16	19.29	23.33	19.56	25.36	29.05	25.34	13.21	17.61	13.77	61.65	237.05	59.41	13	310.04	1.84	0.79
FM	B7	2000	-1	5	6	12	17.9	20.44	20.62	23.39	26.03	26.28	12.41	14.85	14.96	240.71	109.39	96.08	13	310.04	1.84	0.79
FM	B7	2001	4	5	1	5	17.94	21.63	21.28	23.58	28.67	27.58	12.3	14.59	14.97	154.62	29.71	141.39	13	310.04	1.84	0.79
FM	B7	2002	15	23	8	5	20	23.26	19.99	25.81	29.32	26.13	14.19	17.19	13.85	204.5	93.64	112.63	13	310.04	1.84	0.79
FM	B7	2003	-14	7	21	23	17.87	20.85	21.98	24.42	27.1	29.17	11.31	14.6	14.78	73.2	88.77	54.05	13	310.04	1.84	0.79
FM	B7	2004	0	5	5	7	17.27	19.88	17.19	23.31	25.7	23.15	11.23	14.06	11.22	196.33	96.69	85.7	13	310.04	1.84	0.79
FM	B7	2005	0	4	4	5	21.37	22.23	20.34	27.65	28.86	26.7	15.08	15.59	13.97	82.2	123.67	89.01	13	310.04	1.84	0.79
FM	B7	2006	0	2	2	4	19.03	23.28	20.58	25.59	30.06	26.37	12.47	16.49	14.78	36.64	75.71	99.13	13	310.04	1.84	0.79
FM	B7	2007	2	3	1	2	19.83	21.28	20.59	26.55	28.3	26.16	13.11	14.26	15.02	79.03	65.23	324.34	13	310.04	1.84	0.79
FM	B7	2008	5	5	0	3	18.36	20.78	18.99	24.13	27.25	25.9	12.58	14.31	12.07	178.76	118.01	47.35	13	310.04	1.84	0.79
FM	B7	2009	2	6	4	5	18	17.53	18.88	23.87	23.44	24.71	12.13	11.61	13.04	105.6	42.09	136.34	13	310.04	1.84	0.79
FM	B7	2010	13	17	4	6	19.09	22.26	21.97	24.46	27.56	27.82	13.71	16.96	16.12	163.35	258.32	102.16	13	310.04	1.84	0.79
FM	B7	2011	6	7	1	17	18.57	23.53	20.3	24.29	29.19	26.81	12.85	17.86	13.79	111.54	117.25	39.33	13	310.04	1.84	0.79
FM	B7	2012	1	5	4	7	19.9	24.47	19.58	26.78	31.6	26.92	13.02	17.33	12.23	58.25	28.47	77.46	13	310.04	1.84	0.79
FM	B8	1999	6	9	3	16	19.29	23.33	19.56	25.36	29.05	25.34	13.21	17.61	13.77	61.65	237.05	59.41	58	341.8	5.02	0.85
FM	B8	2000	2	13	11	9	17.9	20.44	20.62	23.39	26.03	26.28	12.41	14.85	14.96	240.71	109.39	96.08	58	341.8	5.02	0.85
FM	B8	2001	14	21	7	13	17.94	21.63	21.28	23.58	28.67	27.58	12.3	14.59	14.97	154.62	29.71	141.39	58	341.8	5.02	0.85
FM	B8	2002	24	38	14	21	20	23.26	19.99	25.81	29.32	26.13	14.19	17.19	13.85	204.5	93.64	112.63	58	341.8	5.02	0.85
FM	B8	2003	-51	27	78	38	17.87	20.85	21.98	24.42	27.1	29.17	11.31	14.6	14.78	73.2	88.77	54.05	58	341.8	5.02	0.85
FM	B8	2004	0	7	7	27	17.27	19.88	17.19	23.31	25.7	23.15	11.23	14.06	11.22	196.33	96.69	85.7	58	341.8	5.02	0.85
FM	B8	2005	1	6	5	7	21.37	22.23	20.34	27.65	28.86	26.7	15.08	15.59	13.97	82.2	123.67	89.01	58	341.8	5.02	0.85
FM	B8	2006	4	11	7	6	19.03	23.28	20.58	25.59	30.06	26.37	12.47	16.49	14.78	36.64	75.71	99.13	58	341.8	5.02	0.85
FM	B8	2007	3	9	6	11	19.83	21.28	20.59	26.55	28.3	26.16	13.11	14.26	15.02	79.03	65.23	324.34	58	341.8	5.02	0.85
FM	B8	2008	3	8	5	9	18.36	20.78	18.99	24.13	27.25	25.9	12.58	14.31	12.07	178.76	118.01	47.35	58	341.8	5.02	0.85
FM	B8	2009	-10	6	16	8	18	17.53	18.88	23.87	23.44	24.71	12.13	11.61	13.04	105.6	42.09	136.34	58	341.8	5.02	0.85
FM	B8	2010	7	12	5	6	19.09	22.26	21.97	24.46	27.56	27.82	13.71	16.96	16.12	163.35	258.32	102.16	58	341.8	5.02	0.85
FM	B8	2011	11	15	4	12	18.57	23.53	20.3	24.29	29.19	26.81	12.85	17.86	13.79	111.54	117.25	39.33	58	341.8	5.02	0.85
FM	B8	2012	-12	5	17	15	19.9	24.47	19.58	26.78	31.6	26.92	13.02	17.33	12.23	58.25	28.47	77.46	58	341.8	5.02	0.85
FM	B13	1999	7	16	9	70	19.49	23.54	19.73	25.85	29.61	25.85	13.13	17.47	13.61	53.64	222.07	46.93	2	284.51	2.73	0.59
FM	B13	2000	-9	10	19	16	18.14	20.64	20.82	23.92	26.52	26.81	12.35	14.75	14.82	248.26	115.8	90.6	2	284.51	2.73	0.59
FM	B13	2001	41	56	15	10	17.72	21.51	21.06	23.64	29.05	27.77	11.79	13.97	14.35	170.25	23.43	127.28	2	284.51	2.73	0.59
FM	B13	2002	33	83	50	56	20.21	23.49	20.01	26.4	29.97	26.56	14.02	17.01	13.46	198.92	82.38	104.18	2	284.51	2.73	0.59
FM	B13	2003	-123	35	158	83	17.9	20.95	22.01	24.88	27.6	29.63	10.91	14.29	14.39	71.66	87.89	44.67	2	284.51	2.73	0.59
FM	B13	2004	7	10	3	35	17.32	19.93	17.11	23.75	26.17	23.51	10.88	13.68	10.7	228.73	92.67	75.31	2	284.51	2.73	0.59
FM	B13	2005	9	21	12	10	21.4	22.33	20.37	28.03	29.39	27.22	14.77	15.26	13.51	65.05	116.89	92.82	2	284.51	2.73	0.59
FM	B13	2006	-10	7	17	21	19.09	23.44	20.71	26.08	30.66	26.88	12.1	16.21	14.53	33.78	59.52	81.57	2	284.51	2.73	0.59
FM	B13	2007	6	10	4	7	19.97	21.41	20.75	27.1	28.89	26.75	12.83	13.93	14.75	79.12	64.68	306	2	284.51	2.73	0.59
FM	B13	2008	20	24	4	10	18.17	20.72	18.77	24.43	27.69	26.16	11.9	13.74	11.38	173.14	92.67	45.77	2	284.51	2.73	0.59
FM	B13	2009	4	34	30	24	17.82	17.32	19	24.13	23.65	25.34	11.5	10.99	12.66	108.68	41.99	129.45	2	284.51	2.73	0.59
FM	B13	2010	12	21	9	34	19.13	22.36	21.98	24.92	28.04	28.3	13.34	16.68	15.65	166.19	243.15	94.8	2	284.51	2.73	0.59
FM	B13	2011	58	72	14	21	18.64	23.8	20.21	24.75	29.76	27.25	12.53	17.83	13.17	103.41	121.75	37.6	2	284.51	2.73	0.59
FM	B13	2012	-4	31	35	72	19.92	24.44	19.41	27.2	32	27.25	12.64	16.88	11.56	66.2	26.52	75.76	2	284.51	2.73	0.59
FM	B16	1999	-2	1	3	16	19.3	23.38	19.53	25.64	29.41	25.63	12.95	17.35	13.42	56.35	230.45	51.13	6	304.77	3.04	0.65
FM	B16	2000	8	8	0	1	17.92	20.49	20.6	23.69	26.36	26.58	12.15	14.62	14.62	244.05	112.47	93.71	6	304.77	3.04	0.65
FM	B16	2001	2	10	8	8	17.78	21.56	21.08	23.69	28.96	27.75	11.86	14.15	14.41	161.45	27.02	134.78	6	304.77	3.04	0.65
FM	B16	2002	11	20	9	10	20.03	23.33	19.9	26.14	29.71	26.38	13.91	16.94	13.42	200.61	87.78	109.68	6	304.77	3.04	0.65
FM	B16	2003	-7	7	14	20	17.81	20.89	21.9	24.69	27.44	29.44	10.93	14.33	14.36	74.22	88.22	50.15	6	304.77	3.04	0.65
FM	B16	2004	4	5	1	7	17.22	19.88	17.06	23.57	26.02	23.38	10.87	13.74	10.74	212.64	92.99	78.13	6	304.77	3.04	0.65
FM	B16	2005	1	4	3	5	21.32	22.26	20.27	27.9	29.22	27.01	14.74	15.3	13.53	71.84	123.31	89.64	6	304.77	3.04	0.65
FM	B16	2006	3	5	2	4	18.99	23.33	20.55	25.87	30.43	26.67	12.11	16.22	14.43	36.25	64.44	90	6	304.77	3.04	0.65
FM	B16	2007	2	5	3	5	19.83	21.33	20.56	26.86	28.68	26.48	12.79	13.97	14.64	79.26	64.86	319.3	6	304.77	3.04	0.65
FM	B16	2008	15	17	2	5	18.19	20.74	18.78	24.35	27.58	26.1	12.03	13.9	11.45	178.45	104.5	45.16	6	304.77	3.04	0.65
FM	B16	2009	1	11	10	17	17.85	17.42	18.84	24.07	23.67	25.06	11.62	11.16	12.61	107.29	43.15	133.45	6	304.77	3.04	0.65
FM	B16	2010	3	11	8	11	19.05	22.3	21.89	24.76	27.9	28.12	13.34	16.69	15.65	169.67	247.59	99.25	6	304.77	3.04	0.65
FM	B16	2011	12	17	5	11	18.55	23.62	20.17	24.59	29.56	27.08	12.5	17.67	13.26	107.07	117.6	38.93	6	304.77	3.04	0.65
FM	B16	2012	-3	8	11	17	19.84	24.45	19.4	27.05	31.91	27.14	12.63	16.98	11.66	61.67	27.76	73.88	6	304.77	3.04	0.65
FM	B18	2005	-8	5	13	11	21.32	22.26	20.27	27.9	29.22	27.01	14.74	15.3	13.53	71.84	123.31	89.64	2	301.19	4.33	0.54
FM	B18	2006	-1	2	3	5	18.99	23.33	20.55	25.87	30.43	26.67	12.11	16.22	14.43	36.25	64.44	90	2	301.19	4.33	0.54
FM	B18	2007	-1	3	4	2	19.83	21.33	20.56	26.86	28.68	26.48	12.79	13.97	14.64	79.26	64.86	319.3	2	301.19	4.33	0.54
FM	B18	2008	5	10	5	3	18.19	20.74	18.78	24.35	27.58	26.1	12.03	13.9	11.45	178.45	104.5	45.16	2	301.19	4.33	0.54
FM	B18	2009	1	12	11	10	17.85	17.42	18.84	24.07	23.67	25.06	11.62	11.16	12.61	107.29	43.15	133.45	2	301.19	4.33	0.54
FM	B18	2010	11	18	7	12	19.05	22.3	21.89	24.76	27.9	28.12	13.34	16.69	15.65	169.67	247.59	99.25	2	301.19	4.33	0.54
FM	B18	2011	25	30	5	18	18.55	23.62	20.17	24.59	29.56	27.08	12.5	17.67	13.26	107.07	117.6	38.93	2	301.19	4.33	0.54
FM	B18	2012	-2	13	15	30	19.84	24.45	19.4	27.05	31.91	27.14	12.63	16.98	11.66	61.67	27.76	73.88	2	301.19	4.33	0.54
FM	C11	1998	41	41	0	48	17.62	21.37	20.49	23.8	28.06	26.74	11.43	14.68	14.23	250.84	45.99	164.7	2	290.82	1.77	0.81
FM	C11	1999	8	13	5	41	19.03	23.07	19.29	25.58	29.2	25.45	12.47	16.93	13.12	63.75	249.71	59.3	2	290.82	1.77	0.81
FM	C11	2000	-4	14	18	13	17.63	20.21	20.34	23.55	26.23	26.41	11.71	14.19	14.26	243.36	106.33	89.69	2	290.82	1.77	0.81
FM	C11	2001	11	22	11	14	17.83	21.49	21.13	23.88	28.88	27.83	11.77	14.09	14.43	149.65	44.28	117.6	2	290.82	1.77	0.81
FM	C11	2002	22	31	9	22	19.74	23.02	19.75	25.95	29.5	26.29	13.52	16.54	13.2	170.66	81.7	102.39	2	290.82	1.77	0.81
FM	C11	2003	28	35	7	31	17.63	20.56	21.68	24.58	27.3	29.34	10.67	13.81	14.01	77.87	83.39	39.98	2	290.82	1.77	0.81
FM	C11	2004	-8	12	20	35	17.01	19.71	16.97	23.43	25.97	23.37	10.58	13.45	10.57	205.59	81.06	74.81	2	290.82	1.77	0.81
FM	C11	2005	23	25	2	12	21.15	21.99	20.06	27.81	29.04	26.78	14.49	14.93	13.33	84.76	124.92	94.41	2	290.82	1.77	0.81
FM	C11	2006	4	5	1	25	18.8	23.02	20.29	25.77	30.22	26.49	11.83	15.81	14.08	44.16	85.5	98.59	2	290.82	1.77	0.81
FM	C11	2007	-1	3	4	5	19.58	21.07	20.32	26.78	28.5	26.33	12.37	13.63	14.3	89.39	71.98	265.46	2	290.82	1.77	0.81
FM	C11	2008	2	8	6	3	18.15	20.61	18.78	24.3	27.49	26.1	11.99	13.73	11.45	155.82	156.74	47.27	2	290.82	1.77	0.81
FM	C11	2009	0	10	10	8	17.89	17.46	18.63	24.14	23.78	24.84	11.64	11.13	12.42	95.92	27.51	136.64	2	290.82	1.77	0.81
FM	C11	2010	5	14	9	10	18.91	22.07	21.76	24.65	27.8	27.99	13.17	16.34	15.52	178.04	279.08	104.99	2	290.82	1.77	0.81
FM	C11	2011	18	18	0	14	18.35	23.26	20.08	24.54	29.4	27.02	12.15	17.11	13.13	98.44	140.5	31.62	2	290.82	1.77	0.81
FM	C11	2012	6	6	0	18	19.64	24.26	19.33	26.99	31.84	27.17	12.28	16.67	11.48	89.44	19.78	79.43	2	290.82	1.77	0.81
FM	D16	1999	5	6	1	12	18.98	22.98	19.23	25.51	29.07	25.34	12.44	16.89	13.11	71.04	259.1	63.32	7	305.52	1.73	0.38
FM	D16	2000	2	6	4	6	17.56	20.13	20.26	23.43	26.09	26.28	11.68	14.16	14.24	247.22	104	92.03	7	305.52	1.73	0.38
FM	D16	2001	8	14	6	6	17.84	21.44	21.13	23.84	28.75	27.75	11.84	14.12	14.5	143.58	54.59	110.43	7	305.52	1.73	0.38
FM	D16	2002	31	41	10	14	19.66	22.93	19.7	25.81	29.34	26.17	13.51	16.51	13.22	158.1	83.89	100.01	7	305.52	1.73	0.38
FM	D16	2003	0	9	9	41	17.58	20.46	21.61	24.44	27.14	29.18	10.71	13.78	14.04	74.99	84.7	32.81	7	305.52	1.73	0.38
FM	D16	2004	2	2	0	9	16.97	19.68	16.95	23.32	25.85	23.24	10.61	13.5	10.65	188.84	82.84	73.57	7	305.52	1.73	0.38
FM	D16	2005	4	4	0	2	21.11	21.89	19.99	27.7	28.88	26.63	14.51	14.9	13.35	92.95	136.25	87.88	7	305.52	1.73	0.38
FM	D16	2006	0	3	3	4	18.76	22.92	20.22	25.66	30.06	26.36	11.85	15.77	14.08	45.85	80.76	100.4	7	305.52	1.73	0.38
FM	D16	2007	2	3	1	3	19.51	20.99	20.27	26.65	28.35	26.2	12.36	13.63	14.33	95.97	71.12	241.05	7	305.52	1.73	0.38
FM	D16	2008	3	5	2	3	18.15	20.57	18.79	24.2	27.37	26.01	12.09	13.77	11.57	138.04	183.09	49.16	7	305.52	1.73	0.38
FM	D16	2009	2	7	5	5	17.9	17.44	18.6	24.07	23.68	24.71	11.72	11.2	12.48	93.13	25.44	140.59	7	305.52	1.73	0.38
FM	D16	2010	4	14	10	7	18.89	22.01	21.73	24.55	27.67	27.87	13.23	16.35	15.58	180.57	279.11	98.06	7	305.52	1.73	0.38
FM	D16	2011	26	33	7	14	18.31	23.15	20.05	24.48	29.24	26.93	12.13	17.06	13.16	94.08	166.48	34.78	7	305.52	1.73	0.38
FM	D16	2012	-1	9	10	33	19.56	24.19	19.31	26.87	31.73	27.12	12.25	16.65	11.49	104.88	17.08	84.5	7	305.52	1.73	0.38
FM	D9	1999	-1	3	4	8	19	22.96	19.18	25.53	29.01	25.29	12.46	16.91	13.07	75.46	262.88	65.46	23	293.77	0.72	0.99
FM	D9	2000	6	7	1	3	17.59	20.11	20.21	23.43	26.02	26.25	11.74	14.2	14.17	250.86	101.74	93.98	23	293.77	0.72	0.99
FM	D9	2001	0	4	4	7	17.93	21.45	21.14	23.92	28.71	27.73	11.94	14.18	14.54	138.49	64.11	104.04	23	293.77	0.72	0.99
FM	D9	2002	5	6	1	4	19.68	22.91	19.66	25.8	29.27	26.15	13.56	16.55	13.17	156.79	87.03	89.88	23	293.77	0.72	0.99
FM	D9	2003	2	3	1	6	17.59	20.4	21.55	24.42	27.06	29.1	10.76	13.74	14	71.51	85.78	38.07	23	293.77	0.72	0.99
FM	D9	2004	0	0	0	3	16.99	19.7	16.92	23.31	25.81	23.2	10.67	13.58	10.63	167.1	80.11	70.43	23	293.77	0.72	0.99
FM	D9	2005	1	1	0	0	21.13	21.85	19.94	27.69	28.78	26.57	14.56	14.91	13.3	89.37	147.62	84.74	23	293.77	0.72	0.99
FM	D9	2006	0	0	0	1	18.79	22.86	20.16	25.67	29.99	26.32	11.91	15.73	14	53.58	72.97	101.46	23	293.77	0.72	0.99
FM	D4	2008	8	11	3	6	18.11	20.59	18.77	24.24	27.42	26.02	11.97	13.76	11.52	143.7	157.89	51.82	10	297.52	2.77	0.99
FM	D4	2009	-3	8	11	11	17.89	17.47	18.61	24.14	23.74	24.78	11.64	11.19	12.43	91.57	27.54	139.88	10	297.52	2.77	0.99
FM	D4	2010	3	14	11	8	18.88	22.03	21.74	24.6	27.72	27.93	13.15	16.34	15.54	173.14	277.37	99.74	10	297.52	2.77	0.99
FM	D4	2011	26	32	6	14	18.29	23.15	20.03	24.54	29.28	26.99	12.04	17.02	13.06	92.4	174.59	36.59	10	297.52	2.77	0.99
FM	D4	2012	9	21	12	32	19.51	24.2	19.25	26.91	31.78	27.15	12.11	16.62	11.34	107.93	18.01	94.23	10	297.52	2.77	0.99
FM	E131	1999	-5	4	9	22	18.99	23.04	19.26	25.57	29.17	25.42	12.41	16.9	13.1	70.87	252.59	61.64	10	303.66	4.6	0.21
FM	E131	2000	0	6	6	4	17.57	20.17	20.28	23.5	26.15	26.34	11.63	14.18	14.22	248.97	103.51	93.17	10	303.66	4.6	0.21
FM	E131	2001	7	22	15	6	17.83	21.47	21.14	23.9	28.81	27.8	11.76	14.13	14.47	141.65	56.05	108.95	10	303.66	4.6	0.21
FM	E131	2002	22	32	10	22	19.67	22.96	19.71	25.88	29.39	26.23	13.45	16.52	13.19	154.98	80.91	100.67	10	303.66	4.6	0.21
FM	E131	2003	-12	28	40	32	17.57	20.48	21.62	24.53	27.21	29.25	10.6	13.75	13.98	70.81	86.41	35.24	10	303.66	4.6	0.21
FM	E131	2004	-1	5	6	28	16.97	19.69	16.96	23.39	25.9	23.32	10.54	13.48	10.6	179.6	81.38	74.09	10	303.66	4.6	0.21
FM	E131	2005	6	8	2	5	21.11	21.93	20	27.75	28.93	26.67	14.46	14.93	13.32	82.28	136.31	90.28	10	303.66	4.6	0.21
FM	E131	2006	6	9	3	8	18.76	22.95	20.25	25.72	30.11	26.41	11.8	15.79	14.08	45.02	74.35	98.52	10	303.66	4.6	0.21
FM	E131	2007	8	11	3	9	19.51	21.02	20.28	26.69	28.39	26.25	12.33	13.65	14.3	103.39	74.87	245.89	10	303.66	4.6	0.21
FM	E131	2008	23	31	8	11	18.11	20.59	18.77	24.24	27.42	26.02	11.97	13.76	11.52	143.7	157.89	51.82	10	303.66	4.6	0.21
FM	E131	2009	-1	14	15	31	17.89	17.47	18.61	24.14	23.74	24.78	11.64	11.19	12.43	91.57	27.54	139.88	10	303.66	4.6	0.21
FM	E131	2010	-6	17	23	14	18.88	22.03	21.74	24.6	27.72	27.93	13.15	16.34	15.54	173.14	277.37	99.74	10	303.66	4.6	0.21
FM	E131	2011	20	29	9	17	18.29	23.15	20.03	24.54	29.28	26.99	12.04	17.02	13.06	92.4	174.59	36.59	10	303.66	4.6	0.21
FM	E131	2012	3	15	12	29	19.51	24.2	19.25	26.91	31.78	27.15	12.11	16.62	11.34	107.93	18.01	94.23	10	303.66	4.6	0.21
FM	E132	1999	-2	3	5	21	18.99	23.04	19.26	25.57	29.17	25.42	12.41	16.9	13.1	70.87	252.59	61.64	81	320.84	12.87	0.46
FM	E132	2000	3	10	7	3	17.57	20.17	20.28	23.5	26.15	26.34	11.63	14.18	14.22	248.97	103.51	93.17	81	320.84	12.87	0.46
FM	E132	2001	31	45	14	10	17.83	21.47	21.14	23.9	28.81	27.8	11.76	14.13	14.47	141.65	56.05	108.95	81	320.84	12.87	0.46
FM	E132	2002	58	70	12	45	19.67	22.96	19.71	25.88	29.39	26.23	13.45	16.52	13.19	154.98	80.91	100.67	81	320.84	12.87	0.46
FM	E132	2003	-10	25	35	70	17.57	20.48	21.62	24.53	27.21	29.25	10.6	13.75	13.98	70.81	86.41	35.24	81	320.84	12.87	0.46
FM	E132	2004	3	5	2	25	16.97	19.69	16.96	23.39	25.9	23.32	10.54	13.48	10.6	179.6	81.38	74.09	81	320.84	12.87	0.46
FM	E132	2005	12	15	3	5	21.11	21.93	20	27.75	28.93	26.67	14.46	14.93	13.32	82.28	136.31	90.28	81	320.84	12.87	0.46
FM	E132	2006	3	6	3	15	18.76	22.95	20.25	25.72	30.11	26.41	11.8	15.79	14.08	45.02	74.35	98.52	81	320.84	12.87	0.46
FM	E132	2007	6	8	2	6	19.51	21.02	20.28	26.69	28.39	26.25	12.33	13.65	14.3	103.39	74.87	245.89	81	320.84	12.87	0.46
FM	E132	2008	2	6	4	8	18.11	20.59	18.77	24.24	27.42	26.02	11.97	13.76	11.52	143.7	157.89	51.82	81	320.84	12.87	0.46
FM	E132	2009	1	5	4	6	17.89	17.47	18.61	24.14	23.74	24.78	11.64	11.19	12.43	91.57	27.54	139.88	81	320.84	12.87	0.46
FM	E132	2010	8	15	7	5	18.88	22.03	21.74	24.6	27.72	27.93	13.15	16.34	15.54	173.14	277.37	99.74	81	320.84	12.87	0.46
FM	E132	2011	21	27	6	15	18.29	23.15	20.03	24.54	29.28	26.99	12.04	17.02	13.06	92.4	174.59	36.59	81	320.84	12.87	0.46
FM	E132	2012	1	17	16	27	19.51	24.2	19.25	26.91	31.78	27.15	12.11	16.62	11.34	107.93	18.01	94.23	81	320.84	12.87	0.46
CW	Buena	2005	3	15	12	35	21.13	21.82	20.49	27.25	28.4	26.61	15	15.23	14.36	99.86	81.02	112.98	0	324.03	0.38	0.95
CW	Buena	2006	-15	4	19	15	18.55	22.79	19.95	25.11	29.86	26.06	11.99	15.71	13.83	60.05	52.21	88.3	0	324.03	0.38	0.95
CW	Buena	2007	-4	1	5	4	19.49	20.95	20.37	26.12	27.64	25.88	12.85	14.26	14.85	49.14	94.26	151.93	0	324.03	0.38	0.95
CW	Buena	2008	-1	2	3	1	18.01	20.53	19.08	23.67	26.88	25.93	12.34	14.18	12.23	138.48	154.51	14.56	0	324.03	0.38	0.95
CW	Buena	2009	-2	1	3	2	17.79	17.49	18.47	23.49	23.56	24.19	12.08	11.42	12.74	69.94	71.09	143.99	0	324.03	0.38	0.95
CW	Buena	2010	7	8	1	1	18.83	21.96	21.73	23.86	27.28	27.62	13.8	16.64	15.83	156.68	218.79	120.69	0	324.03	0.38	0.95
CW	Buena	2011	2	4	2	8	17.98	22.87	20.38	23.67	28.73	26.46	12.29	17	14.29	94.32	153.31	48.49	0	324.03	0.38	0.95
CW	Buena	2012	0	1	1	4	19.42	24.15	19.81	26.34	31.27	26.87	12.49	17.03	12.75	53.45	21.31	96.04	0	324.03	0.38	0.95
CW	Buena	2013	0	0	0	1	17.86	20.64	19.71	23.22	26.6	26.49	12.49	14.68	12.93	137.45	51.32	32.84	0	324.03	0.38	0.95
CW	Buena	2014	0	0	0	0	19.91	18.64	19.71	25.58	24.59	25.66	14.24	12.69	13.76	144.56	39.84	239.66	0	324.03	0.38	0.95
CW	Buena	2015	2	2	0	0	17.89	20.2	19.11	23.69	26.52	24.45	12.08	13.88	13.77	108.29	114.1	141.31	0	324.03	0.38	0.95
CW	Buena	2016	0	0	0	2	19	21.09	20.95	25.09	26.86	26.47	12.92	15.33	15.43	141.67	114.2	93.93	0	324.03	0.38	0.95
CW	Buena	2017	0	1	1	0	18.65	20.7	18.15	24.86	26.82	23.96	12.44	14.58	12.33	179.37	67.22	110.85	0	324.03	0.38	0.95
CW	CTHX	1991	22	74	52	18	20.91	20.13	19.97	27.93	27.06	27.15	13.88	13.19	12.79	40.82	163.81	56.02	26	301.56	0.49	0.07
CW	CTHX	1992	-58	65	123	74	17.24	17.61	17.33	24.45	23.72	24.52	10.03	11.49	10.13	44.29	92.23	64.4	26	301.56	0.49	0.07
CW	CTHX	1993	-22	9	31	65	16.81	20.15	20.22	22.69	25.56	26.05	10.93	14.74	14.39	213.7	109.4	126.82	26	301.56	0.49	0.07
CW	CTHX	1994	48	82	34	9	20.07	19.7	18.24	27.11	25.67	24.55	13.02	13.73	11.92	77.42	154.46	85.53	26	301.56	0.49	0.07
CW	CTHX	1995	11	23	12	82	21.06	21.79	22.9	28.25	28.36	28.29	13.87	15.22	17.51	50.73	56.44	246.91	26	301.56	0.49	0.07
CW	CTHX	1996	12	25	13	23	18.83	19.34	19.81	24.69	25.76	26.8	12.96	12.91	12.82	117.79	79.92	50.55	26	301.56	0.49	0.07
CW	CTHX	1997	17	50	33	25	19.52	20.26	17.81	26.46	26.3	23.74	12.57	14.22	11.88	93.18	92.19	118.3	26	301.56	0.49	0.07
CW	CTHX	1998	-49	6	55	50	17.65	21.24	20.39	23.65	27.92	26.55	11.65	14.56	14.23	260.33	27.88	138.48	26	301.56	0.49	0.07
CW	CTHX	1999	7	14	7	6	18.91	22.69	19.06	25.5	28.75	25.05	12.32	16.63	13.07	108.04	316.3	76.01	26	301.56	0.49	0.07
CW	CTHX	2000	24	36	12	14	17.52	19.87	20.11	23.19	25.7	26.03	11.85	14.03	14.18	216.26	77.43	60.68	26	301.56	0.49	0.07
CW	CTHX	2001	20	43	23	36	18.03	21.43	21.23	23.94	28.44	27.69	12.11	14.41	14.76	123.89	91.71	87.19	26	301.56	0.49	0.07
CW	CTHX	2002	27	34	7	43	19.5	22.82	19.69	25.53	29.25	26.08	13.47	16.38	13.3	223.68	57.82	103.85	26	301.56	0.49	0.07
CW	CTHX	2003	-7	6	13	34	17.66	20.34	21.44	24.32	26.96	28.85	11	13.71	14.02	89.13	71.97	22.09	26	301.56	0.49	0.07
CW	CTHX	2004	1	2	1	6	16.9	19.64	16.89	23.2	25.77	23.22	10.6	13.5	10.55	230.03	41.22	76.2	26	301.56	0.49	0.07
CW	CTHX	2005	5	7	2	2	21.28	21.81	20.24	27.8	28.7	26.76	14.75	14.91	13.71	134.38	103.55	99.51	26	301.56	0.49	0.07
CW	CTHX	2006	5	10	5	7	18.81	22.88	20.12	25.71	30.2	26.44	11.91	15.56	13.79	25.15	48.25	124.91	26	301.56	0.49	0.07
CW	CTHX	2007	0	3	3	10	19.57	20.9	20.26	26.75	28.18	26.18	12.39	13.62	14.34	48.99	44.03	151.79	26	301.56	0.49	0.07
CW	CTHX	2008	2	6	4	3	18.24	20.54	18.91	24.21	27.23	26.14	12.27	13.85	11.68	138.98	159.84	48.85	26	301.56	0.49	0.07
CW	CTHX	2009	3	6	3	6	18.11	17.51	18.5	24.18	23.8	24.52	12.04	11.22	12.48	125.14	44.78	132.54	26	301.56	0.49	0.07
CW	CTHX	2010	19	45	26	6	19.06	22.04	21.85	24.53	27.64	27.98	13.59	16.44	15.72	186.98	240.5	87.3	26	301.56	0.49	0.07
CW	CTHX	2011	43	62	19	45	18.36	23.12	20.33	24.38	29.26	26.91	12.34	16.97	13.75	117.12	149.57	34.64	26	301.56	0.49	0.07
CW	CTHX	2012	-8	15	23	62	19.67	24.28	19.73	26.96	31.72	27.27	12.38	16.83	12.18	66.22	22.37	89.13	26	301.56	0.49	0.07
CW	CTHX	2013	6	11	5	15	18.39	20.78	19.85	23.94	27.19	27.06	12.83	14.37	12.63	191.84	50.11	91.65	26	301.56	0.49	0.07
CW	CTHX	2014	16	18	2	11	20.49	18.91	20	26.38	25.07	26.35	14.6	12.75	13.65	179.69	58.47	262.29	26	301.56	0.49	0.07
CW	CTHX	2015	22	50	28	18	18.46	20.36	19.32	24.65	26.93	25.08	12.28	13.78	13.55	143.69	95.28	74.29	26	301.56	0.49	0.07
CW	CTHX	2016	34	107	73	50	19.55	21.31	21.18	25.91	27.33	26.93	13.19	15.3	15.43	111.85	138.72	152.33	26	301.56	0.49	0.07
CW	CTHX	2017	-4	14	18	107	19.16	20.95	18.42	25.68	27.29	24.63	12.64	14.61	12.22	106.74	90.27	65.21	26	301.56	0.49	0.07
CW	XEW	1992	-24	65	89	14	17.23	17.68	17.34	24.43	23.79	24.54	10.03	11.57	10.14	43.62	95.33	64.12	83	298.96	2.23	0.31
CW	XEW	1993	16	28	12	65	16.85	20.19	20.27	22.73	25.6	26.11	10.97	14.78	14.42	210.56	114.97	124.37	83	298.96	2.23	0.31
CW	XEW	1994	76	149	73	28	20.04	19.69	18.22	27.06	25.63	24.53	13.01	13.75	11.91	79.63	152.74	88.31	83	298.96	2.23	0.31
CW	XEW	1995	-3	8	11	149	21.05	21.81	22.93	28.18	28.34	28.29	13.91	15.28	17.57	53.95	56.21	243.27	83	298.96	2.23	0.31
CW	XEW	1996	9	15	6	8	18.8	19.39	19.79	24.62	25.81	26.81	12.98	12.96	12.76	115.99	81.17	50.48	83	298.96	2.23	0.31
CW	XEW	1997	35	59	24	15	19.49	20.28	17.84	26.45	26.33	23.73	12.52	14.23	11.95	94.79	94.21	116.47	83	298.96	2.23	0.31
CW	XEW	1998	-63	22	85	59	17.61	21.23	20.4	23.64	27.91	26.55	11.57	14.55	14.24	267.7	29.51	147.5	83	298.96	2.23	0.31
CW	XEW	1999	-7	8	15	22	18.93	22.76	19.1	25.5	28.81	25.1	12.35	16.71	13.1	115.93	323.68	77.47	83	298.96	2.23	0.31
CW	XEW	2000	15	31	16	8	17.57	19.92	20.16	23.21	25.75	26.08	11.93	14.08	14.23	218.74	81.05	63.99	83	298.96	2.23	0.31
CW	XEW	2001	-5	3	8	31	18.06	21.48	21.28	23.92	28.51	27.76	12.19	14.44	14.8	124.03	94.79	88.13	83	298.96	2.23	0.31
CW	XEW	2002	-3	15	18	3	19.56	22.87	19.72	25.58	29.32	26.12	13.53	16.42	13.32	224.91	62.18	82.15	83	298.96	2.23	0.31
CW	XEW	2003	-3	19	22	15	17.68	20.36	21.45	24.33	26.99	28.89	11.03	13.72	14.01	86.05	75.69	22.52	83	298.96	2.23	0.31
CW	XEW	2004	-3	3	6	19	16.94	19.66	16.94	23.21	25.8	23.28	10.67	13.51	10.6	203.04	45.05	76.43	83	298.96	2.23	0.31
CW	XEW	2005	30	45	15	3	21.29	21.83	20.25	27.78	28.72	26.77	14.79	14.93	13.73	147.39	106.61	88.87	83	298.96	2.23	0.31
CW	XEW	2006	5	18	13	45	18.81	22.92	20.15	25.67	30.21	26.46	11.94	15.62	13.83	26.93	47.55	136.65	83	298.96	2.23	0.31
CW	XEW	2007	2	5	3	18	19.57	20.92	20.27	26.74	28.22	26.19	12.39	13.62	14.35	42.19	45.34	147.29	83	298.96	2.23	0.31
CW	XEW	2008	2	3	1	5	18.26	20.55	18.94	24.18	27.21	26.14	12.33	13.89	11.74	148.72	159.15	55.95	83	298.96	2.23	0.31
CW	XEW	2009	1	4	3	3	18.11	17.52	18.52	24.12	23.78	24.53	12.1	11.26	12.5	127.32	45.96	122.8	83	298.96	2.23	0.31
CW	XEW	2010	18	30	12	4	19.06	22.06	21.87	24.54	27.63	27.97	13.58	16.48	15.76	191.28	249.38	97.65	83	298.96	2.23	0.31
CW	XEW	2011	10	18	8	30	18.38	23.17	20.41	24.36	29.3	26.93	12.4	17.04	13.88	124.48	149.29	29.08	83	298.96	2.23	0.31
CW	XEW	2012	2	12	10	18	19.74	24.35	19.73	26.95	31.75	27.27	12.53	16.94	12.19	74.44	20.55	84.62	83	298.96	2.23	0.31
CW	XEW	2013	-3	15	18	12	18.41	20.81	19.85	23.91	27.22	27.04	12.9	14.39	12.65	186.52	40.5	99.01	83	298.96	2.23	0.31
CW	XEW	2014	7	9	2	15	20.52	18.95	20.07	26.36	25.04	26.39	14.67	12.85	13.74	195.17	59.98	259.95	83	298.96	2.23	0.31
CW	XEW	2015	42	53	11	9	18.5	20.39	19.39	24.59	26.89	25.1	12.41	13.89	13.68	139.74	91.75	77.81	83	298.96	2.23	0.31
CW	XEW	2016	50	95	45	53	19.59	21.36	21.24	25.89	27.35	26.95	13.28	15.37	15.52	116.98	137.3	156.46	83	298.96	2.23	0.31
CW	XEW	2017	-4	15	19	95	19.21	20.99	18.48	25.67	27.31	24.67	12.74	14.68	12.29	106.42	89.63	64.47	83	298.96	2.23	0.31
CW	XS	1996	24	40	16	24	18.83	19.34	19.81	24.69	25.76	26.8	12.96	12.91	12.82	117.79	79.92	50.55	73	296.5	0.29	0.73
CW	XS	1997	41	75	34	40	19.52	20.26	17.81	26.46	26.3	23.74	12.57	14.22	11.88	93.18	92.19	118.3	73	296.5	0.29	0.73
CW	XS	1998	-43	53	96	75	17.65	21.24	20.39	23.65	27.92	26.55	11.65	14.56	14.23	260.33	27.88	138.48	73	296.5	0.29	0.73
CW	XS	1999	62	90	28	53	18.91	22.69	19.06	25.5	28.75	25.05	12.32	16.63	13.07	108.04	316.3	76.01	73	296.5	0.29	0.73
CW	XS	2000	5	42	37	90	17.52	19.87	20.11	23.19	25.7	26.03	11.85	14.03	14.18	216.26	77.43	60.68	73	296.5	0.29	0.73
CW	XS	2001	-12	37	49	42	18.03	21.43	21.23	23.94	28.44	27.69	12.11	14.41	14.76	123.89	91.71	87.19	73	296.5	0.29	0.73
CW	XS	2002	32	64	32	37	19.5	22.82	19.69	25.53	29.25	26.08	13.47	16.38	13.3	223.68	57.82	103.85	73	296.5	0.29	0.73
CW	XS	2003	-41	14	55	64	17.66	20.34	21.44	24.32	26.96	28.85	11	13.71	14.02	89.13	71.97	22.09	73	296.5	0.29	0.73
CW	XS	2004	0	3	3	14	16.9	19.64	16.89	23.2	25.77	23.22	10.6	13.5	10.55	230.03	41.22	76.2	73	296.5	0.29	0.73
CW	XS	2005	6	8	2	3	21.28	21.81	20.24	27.8	28.7	26.76	14.75	14.91	13.71	134.38	103.55	99.51	73	296.5	0.29	0.73
CW	XS	2006	-1	25	26	8	18.81	22.88	20.12	25.71	30.2	26.44	11.91	15.56	13.79	25.15	48.25	124.91	73	296.5	0.29	0.73
CW	XS	2007	-2	4	6	25	19.57	20.9	20.26	26.75	28.18	26.18	12.39	13.62	14.34	48.99	44.03	151.79	73	296.5	0.29	0.73
CW	XS	2008	12	14	2	4	18.24	20.54	18.91	24.21	27.23	26.14	12.27	13.85	11.68	138.98	159.84	48.85	73	296.5	0.29	0.73
CW	XS	2009	19	20	1	14	18.11	17.51	18.5	24.18	23.8	24.52	12.04	11.22	12.48	125.14	44.78	132.54	73	296.5	0.29	0.73
CW	XS	2010	9	39	30	20	19.06	22.04	21.85	24.53	27.64	27.98	13.59	16.44	15.72	186.98	240.5	87.3	73	296.5	0.29	0.73
CW	XS	2011	41	43	2	39	18.36	23.12	20.33	24.38	29.26	26.91	12.34	16.97	13.75	117.12	149.57	34.64	73	296.5	0.29	0.73
CW	XS	2012	-3	6	9	43	19.67	24.28	19.73	26.96	31.72	27.27	12.38	16.83	12.18	66.22	22.37	89.13	73	296.5	0.29	0.73
CW	XS	2013	2	3	1	6	18.39	20.78	19.85	23.94	27.19	27.06	12.83	14.37	12.63	191.84	50.11	91.65	73	296.5	0.29	0.73
CW	XS	2014	7	7	0	3	20.49	18.91	20	26.38	25.07	26.35	14.6	12.75	13.65	179.69	58.47	262.29	73	296.5	0.29	0.73
CW	XS	2015	18	24	6	7	18.46	20.36	19.32	24.65	26.93	25.08	12.28	13.78	13.55	143.69	95.28	74.29	73	296.5	0.29	0.73
CW	XS	2016	27	43	16	24	19.55	21.31	21.18	25.91	27.33	26.93	13.19	15.3	15.43	111.85	138.72	152.33	73	296.5	0.29	0.73
CW	XS	2017	1	1	0	43	19.16	20.95	18.42	25.68	27.29	24.63	12.64	14.61	12.22	106.74	90.27	65.21	73	296.5	0.29	0.73
CW	Sand 5	1993	6	69	63	61	16.85	20.22	20.33	22.86	25.72	26.25	10.84	14.72	14.4	212.75	114.38	124.96	0	298.38	0.24	0.65
CW	Sand 5	1994	-292	48	340	69	20.05	19.68	18.26	27.15	25.7	24.63	12.94	13.65	11.89	79.45	152.52	85.38	0	298.38	0.24	0.65
CW	Sand 5	1995	-43	28	71	48	21.06	21.79	22.95	28.31	28.4	28.38	13.8	15.17	17.52	53.07	56.86	246.54	0	298.38	0.24	0.65
CW	Sand 5	1996	8	31	23	28	18.8	19.37	19.83	24.73	25.86	26.87	12.87	12.88	12.79	122.25	78.94	50.4	0	298.38	0.24	0.65
CW	Sand 5	1997	25	105	80	31	19.51	20.28	17.84	26.54	26.35	23.81	12.47	14.21	11.87	92.89	91.36	118	0	298.38	0.24	0.65
CW	Sand 5	1998	-18	63	81	105	17.66	21.26	20.41	23.71	27.97	26.63	11.6	14.55	14.18	258.4	27.21	140.22	0	298.38	0.24	0.65
CW	Sand 5	1999	4	27	23	63	18.91	22.7	19.1	25.57	28.8	25.14	12.24	16.6	13.05	104.41	314.82	75.66	0	298.38	0.24	0.65
CW	Sand 5	2000	31	74	43	27	17.52	19.9	20.14	23.27	25.79	26.13	11.77	14.01	14.15	216.35	77.3	60.16	0	298.38	0.24	0.65
CW	Sand 5	2001	43	88	45	74	18.03	21.42	21.25	24	28.5	27.77	12.05	14.33	14.73	125.09	90.05	87.06	0	298.38	0.24	0.65
CW	Sand 5	2002	225	254	29	88	19.53	22.84	19.73	25.64	29.32	26.17	13.41	16.36	13.28	215.49	55.19	104.97	0	298.38	0.24	0.65
CW	Sand 5	2003	-57	30	87	254	17.65	20.34	21.47	24.39	27.04	28.95	10.91	13.64	13.99	90.86	76.51	20.14	0	298.38	0.24	0.65
CW	Sand 5	2004	1	1	0	30	16.91	19.67	16.93	23.27	25.86	23.32	10.55	13.47	10.54	225.25	41.25	74.65	0	298.38	0.24	0.65
CW	Sand 5	2005	5	5	0	1	21.27	21.82	20.25	27.86	28.77	26.83	14.67	14.86	13.67	123.81	103.65	106.23	0	298.38	0.24	0.65
CW	Sand 5	2006	0	16	16	5	18.82	22.89	20.15	25.78	30.25	26.52	11.85	15.53	13.78	27.08	47.77	129.93	0	298.38	0.24	0.65
CW	Sand 5	2007	7	17	10	16	19.56	20.92	20.29	26.81	28.25	26.26	12.31	13.58	14.32	52.3	49.4	147.09	0	298.38	0.24	0.65
CW	Sand 5	2008	31	34	3	17	18.25	20.56	18.95	24.27	27.3	26.23	12.22	13.82	11.67	125.37	165.56	55.55	0	298.38	0.24	0.65
CW	Sand 5	2009	25	37	12	34	18.11	17.54	18.55	24.23	23.87	24.62	11.98	11.2	12.47	122.96	41.91	138.8	0	298.38	0.24	0.65
CW	Sand 5	2010	14	21	7	37	19.06	22.07	21.89	24.62	27.71	28.06	13.49	16.42	15.71	191.25	239.98	78.86	0	298.38	0.24	0.65
CW	Sand 5	2011	4	14	10	21	18.38	23.16	20.37	24.47	29.35	27.01	12.28	16.97	13.73	116.72	155.14	38.16	0	298.38	0.24	0.65
CW	Sand 5	2012	8	13	5	14	19.67	24.29	19.73	27.03	31.78	27.35	12.3	16.79	12.11	66.15	18.49	85.58	0	298.38	0.24	0.65
CW	Sand 5	2013	0	0	0	13	18.4	20.81	19.89	24.01	27.28	27.14	12.78	14.34	12.63	200.59	45.34	78.24	0	298.38	0.24	0.65
CW	Sand 5	2014	0	0	0	0	20.5	18.94	20.06	26.45	25.15	26.46	14.55	12.73	13.66	188.14	61.23	254.77	0	298.38	0.24	0.65
CW	Sand 5	2015	6	6	0	0	18.48	20.38	19.36	24.73	27	25.17	12.23	13.76	13.55	159.01	92.36	81.5	0	298.38	0.24	0.65
CW	Sand 5	2016	8	21	13	6	19.56	21.36	21.24	25.99	27.45	27.05	13.13	15.28	15.42	109.87	129.95	157.6	0	298.38	0.24	0.65
CW	Sand 5	2017	3	4	1	21	19.16	20.99	18.49	25.79	27.42	24.77	12.53	14.57	12.2	106.12	91.48	65.84	0	298.38	0.24	0.65
CW	WoodC CFX	2007	6	10	4	33	19.57	20.93	20.33	26.75	28.18	26.18	12.39	13.62	14.34	48.99	44.03	151.79	85	295.64	0.02	0.26
CW	WoodC CFX	2008	9	10	1	10	18.24	20.56	18.91	24.21	27.23	26.14	12.27	13.85	11.68	138.98	159.84	48.85	85	295.64	0.02	0.26
CW	WoodC CFX	2009	13	16	3	10	18.11	17.53	18.51	24.18	23.8	24.52	12.04	11.22	12.48	125.14	44.78	132.54	85	295.64	0.02	0.26
CW	WoodC CFX	2010	-9	11	20	16	19.06	22.06	21.87	24.53	27.64	27.98	13.59	16.44	15.72	186.98	240.5	87.3	85	295.64	0.02	0.26
CW	WoodC CFX	2011	37	40	3	11	18.36	23.13	20.38	24.38	29.26	26.91	12.34	16.97	13.75	117.12	149.57	34.64	85	295.64	0.02	0.26
CW	WoodC CFX	2012	11	13	2	40	19.67	24.33	19.81	26.96	31.72	27.27	12.38	16.83	12.18	66.22	22.37	89.13	85	295.64	0.02	0.26
CW	WoodC CFX	2013	3	3	0	13	18.39	20.79	19.87	23.94	27.19	27.06	12.83	14.37	12.63	191.84	50.11	91.65	85	295.64	0.02	0.26
CW	WoodC CFX	2014	3	8	5	3	20.49	18.94	20	26.38	25.07	26.35	14.6	12.75	13.65	179.69	58.47	262.29	85	295.64	0.02	0.26
CW	WoodC CFX	2015	115	136	21	8	18.46	20.39	19.34	24.65	26.93	25.08	12.28	13.78	13.55	143.69	95.28	74.29	85	295.64	0.02	0.26
CW	WoodC CFX	2016	56	118	62	136	19.55	21.33	21.19	25.91	27.33	26.93	13.19	15.3	15.43	111.85	138.72	152.33	85	295.64	0.02	0.26
CW	WoodC CFX	2017	3	7	4	118	19.16	20.97	18.43	25.68	27.29	24.63	12.64	14.61	12.22	106.74	90.27	65.21	85	295.64	0.02	0.26
CW	Dike 17	1991	97	103	6	30	20.68	20.13	19.91	27.85	27.16	27.09	13.5	13.1	12.72	42.25	118.98	60.41	68	288.26	0.17	0.05
CW	Dike 17	1992	-128	103	231	103	17.08	17.69	17.12	24.6	24.09	24.53	9.55	11.28	9.7	48.94	99.13	87.9	68	288.26	0.17	0.05
CW	Dike 17	1993	9	22	13	103	16.65	20.24	20.46	22.9	25.86	26.61	10.4	14.62	14.31	247.94	128.13	123.65	68	288.26	0.17	0.05
CW	Dike 17	1994	-4	61	65	22	19.78	19.4	18.09	26.92	25.53	24.6	12.64	13.26	11.57	97.91	146.29	91.58	68	288.26	0.17	0.05
CW	Dike 17	1995	17	39	22	61	20.83	21.59	22.92	28.09	28.27	28.52	13.56	14.9	17.31	62.45	68.06	244.57	68	288.26	0.17	0.05
CW	Dike 17	1996	72	97	25	39	18.53	19.3	19.6	24.54	25.93	26.88	12.52	12.67	12.31	162.16	71.54	47.66	68	288.26	0.17	0.05
CW	Dike 17	1997	1	66	65	97	19.21	20.18	17.71	26.55	26.48	23.9	11.87	13.87	11.51	93.57	86.69	116.08	68	288.26	0.17	0.05
CW	Dike 17	1998	-18	114	132	66	17.35	21.12	20.26	23.47	27.91	26.64	11.23	14.33	13.87	250.41	34.16	153.95	68	288.26	0.17	0.05
CW	Dike 17	1999	4	13	9	114	18.76	22.73	19	25.58	28.95	25.22	11.94	16.51	12.77	75.71	299.8	84.7	68	288.26	0.17	0.05
CW	Dike 17	2000	27	35	8	13	17.34	19.93	20.02	23.38	25.97	26.22	11.3	13.88	13.81	241.37	95.49	84.21	68	288.26	0.17	0.05
CW	Dike 17	2001	36	45	9	35	17.88	21.28	21.03	24.05	28.68	27.73	11.71	13.88	14.32	142.19	74.35	91.6	68	288.26	0.17	0.05
CW	Dike 17	2002	84	125	41	45	19.46	22.74	19.54	25.74	29.23	26.19	13.17	16.24	12.89	212.75	104.19	86.74	68	288.26	0.17	0.05
CW	Dike 17	2003	20	46	26	125	17.33	20.03	21.24	24.35	27	29.05	10.31	13.05	13.43	75.33	56.07	13.2	68	288.26	0.17	0.05
CW	Dike 17	2004	31	37	6	46	16.79	19.59	16.78	23.23	25.9	23.24	10.35	13.27	10.32	174.57	46.4	57.63	68	288.26	0.17	0.05
CW	Dike 17	2005	22	50	28	37	20.89	21.58	19.75	27.57	28.7	26.52	14.2	14.46	12.97	87.06	123.23	100.1	68	288.26	0.17	0.05
CW	Dike 17	2006	-15	27	42	50	18.61	22.6	19.91	25.7	30.05	26.29	11.52	15.14	13.53	47.93	71.64	162.37	68	288.26	0.17	0.05
CW	Dike 17	2007	10	23	13	27	19.24	20.74	20.03	26.64	28.3	26.12	11.84	13.18	13.94	103.74	40.89	181.58	68	288.26	0.17	0.05
CW	Dike 17	2008	8	14	6	23	17.94	20.39	18.66	24.09	27.38	26.06	11.78	13.4	11.26	111.84	132.35	71.4	68	288.26	0.17	0.05
CW	Dike 17	2009	3	26	23	14	17.83	17.34	18.43	24.14	23.75	24.63	11.51	10.93	12.22	113.42	37.41	180.66	68	288.26	0.17	0.05
CW	Dike 17	2010	6	26	20	26	18.81	21.93	21.64	24.51	27.68	27.95	13.11	16.17	15.33	174.11	200.99	83.45	68	288.26	0.17	0.05
CW	Dike 17	2011	46	58	12	26	18.19	23.01	19.98	24.52	29.31	26.93	11.85	16.71	13.02	93.22	193.19	57.23	68	288.26	0.17	0.05
CW	Dike 17	2012	-12	19	31	58	19.39	24.06	19.21	26.93	31.73	27.25	11.85	16.39	11.16	120.67	12.56	90.44	68	288.26	0.17	0.05
CW	Dike 17	2013	1	2	1	19	18.27	20.76	19.73	23.96	27.57	27.29	12.58	13.95	12.17	184.93	30.57	23.06	68	288.26	0.17	0.05
CW	Dike 17	2014	-1	1	2	2	20.3	18.9	20	26.46	25.27	26.52	14.14	12.52	13.47	224.31	80.73	145.31	68	288.26	0.17	0.05
CW	Dike 17	2015	-2	1	3	1	18.33	20.17	19.09	24.83	27.02	25.21	11.83	13.32	12.98	148	113.89	86.81	68	288.26	0.17	0.05
CW	Dike 17	2016	0	0	0	1	19.38	21.16	20.91	26.1	27.48	27	12.66	14.85	14.82	172.69	205.39	219.49	68	288.26	0.17	0.05
CW	Dike 17	2017	-1	0	1	0	18.69	20.77	18.25	25.78	27.55	24.83	11.6	13.99	11.68	155.35	113.62	62.69	68	288.26	0.17	0.05
CW	StanM	1992	29	45	16	70	17.12	17.68	17.05	24.68	24.13	24.58	9.55	11.23	9.51	49.56	104.46	111.26	63	294.93	1.06	0.62
CW	StanM	1993	29	29	0	45	16.72	20.23	20.54	23.02	25.93	26.8	10.41	14.53	14.27	247.74	125.77	129.19	63	294.93	1.06	0.62
CW	StanM	1994	408	440	32	29	19.95	19.5	18.18	27.07	25.58	24.67	12.83	13.41	11.69	106.2	148.19	104.17	63	294.93	1.06	0.62
CW	StanM	1995	16	24	8	440	20.81	21.62	22.94	28.06	28.28	28.6	13.56	14.95	17.28	62.11	85.65	250.34	63	294.93	1.06	0.62
CW	StanM	1996	15	19	4	24	18.54	19.34	19.59	24.58	25.99	26.88	12.49	12.68	12.29	165.15	74.09	48.38	63	294.93	1.06	0.62
CW	StanM	1997	20	42	22	19	19.27	20.22	17.75	26.61	26.52	23.92	11.93	13.92	11.58	91.89	100.95	119.76	63	294.93	1.06	0.62
CW	StanM	1998	-48	20	68	42	17.4	21.16	20.25	23.55	27.92	26.6	11.24	14.4	13.89	265.09	31.27	167.74	63	294.93	1.06	0.62
CW	StanM	1999	2	4	2	20	18.87	22.8	19.02	25.63	29	25.25	12.11	16.6	12.78	76.72	274.25	72.65	63	294.93	1.06	0.62
CW	StanM	2000	2	3	1	4	17.39	19.97	20.01	23.47	26.01	26.2	11.3	13.92	13.82	249.77	97.99	92.78	63	294.93	1.06	0.62
CW	StanM	2001	2	6	4	3	17.88	21.35	20.99	24.08	28.68	27.68	11.67	14.01	14.3	135.34	75.12	96.51	63	294.93	1.06	0.62
CW	StanM	2002	0	2	2	6	19.52	22.77	19.52	25.81	29.27	26.16	13.23	16.27	12.87	198.98	105.68	87.51	63	294.93	1.06	0.62
CW	StanM	2003	-4	5	9	2	17.39	20.1	21.28	24.39	26.99	29.04	10.39	13.2	13.51	71.76	61.93	28.17	63	294.93	1.06	0.62
CW	StanM	2004	2	3	1	5	16.82	19.56	16.71	23.28	25.82	23.13	10.35	13.3	10.29	160.48	59.71	63.14	63	294.93	1.06	0.62
CW	StanM	2005	1	3	2	3	20.94	21.64	19.7	27.62	28.71	26.49	14.25	14.57	12.91	94.97	135.71	95.61	63	294.93	1.06	0.62
CW	StanM	2006	1	5	4	3	18.67	22.67	19.95	25.75	30.03	26.27	11.59	15.3	13.63	47.14	73.83	131.44	63	294.93	1.06	0.62
CW	StanM	2007	-1	5	6	5	19.36	20.78	20.02	26.7	28.29	26.1	12.02	13.27	13.94	109.68	47.98	209.18	63	294.93	1.06	0.62
CW	StanM	2008	0	0	0	5	17.98	20.42	18.64	24.15	27.38	26.03	11.8	13.45	11.25	121.91	165.53	71.61	63	294.93	1.06	0.62
CW	StanM	2009	3	5	2	0	17.82	17.32	18.43	24.16	23.67	24.64	11.48	10.96	12.22	118.3	29.48	179.17	63	294.93	1.06	0.62
CW	StanM	2010	3	5	2	5	18.73	21.86	21.59	24.48	27.63	27.91	12.98	16.09	15.27	172.64	219.74	84.11	63	294.93	1.06	0.62
CW	StanM	2011	10	10	0	5	18.18	22.97	19.84	24.58	29.24	26.94	11.78	16.7	12.74	87.95	208.65	43.4	63	294.93	1.06	0.62
CW	StanM	2012	3	10	7	10	19.34	23.98	19	26.89	31.66	27.17	11.78	16.29	10.82	124.07	12.08	97.23	63	294.93	1.06	0.62
CW	StanM	2013	0	3	3	10	18.22	20.73	19.66	23.98	27.61	27.37	12.45	13.84	11.94	177.49	29.18	32.68	63	294.93	1.06	0.62
CW	StanM	2014	12	13	1	3	20.23	18.82	19.99	26.52	25.3	26.61	13.93	12.34	13.37	215.41	84.85	127.68	63	294.93	1.06	0.62
CW	StanM	2015	-5	29	34	13	18.3	20.06	18.97	24.92	27.04	25.3	11.69	13.08	12.65	136.65	114.94	96.1	63	294.93	1.06	0.62
CW	StanM	2016	-7	10	17	29	19.37	21.11	20.78	26.23	27.5	27.01	12.51	14.73	14.56	176.25	173.94	278.67	63	294.93	1.06	0.62
CW	StanM	2017	0	3	3	10	18.64	20.74	18.24	25.96	27.66	24.96	11.33	13.83	11.52	149.68	126.91	87.39	63	294.93	1.06	0.62
CW	WildSp	1991	-9	37	46	25	20.66	20.04	19.81	28.04	27.28	27.19	13.28	12.8	12.43	41.35	110.41	61.32	48.5	278.65	0.58	0.03
CW	WildSp	1992	16	70	54	37	17.13	17.63	17.05	24.83	24.23	24.66	9.42	11.02	9.43	49.43	101.08	106.33	48.5	278.65	0.58	0.03
CW	WildSp	1993	46	46	0	70	16.67	20.22	20.54	23.07	26.02	26.85	10.26	14.41	14.22	264.51	124.55	121.31	48.5	278.65	0.58	0.03
CW	WildSp	1994	72	94	22	46	19.9	19.43	18.15	27.13	25.68	24.76	12.66	13.17	11.53	104.55	149.54	103.54	48.5	278.65	0.58	0.03
CW	WildSp	1995	9	26	17	94	20.83	21.58	22.94	28.2	28.38	28.71	13.45	14.77	17.17	60.26	83.36	249.6	48.5	278.65	0.58	0.03
CW	WildSp	1996	11	16	5	26	18.53	19.31	19.6	24.68	26.07	26.98	12.38	12.54	12.21	164.85	75.42	47.94	48.5	278.65	0.58	0.03
CW	WildSp	1997	32	54	22	16	19.25	20.18	17.72	26.68	26.62	24.01	11.81	13.74	11.42	93.88	99.53	122.27	48.5	278.65	0.58	0.03
CW	WildSp	1998	-40	17	57	54	17.3	21.08	20.22	23.47	27.98	26.68	11.12	14.18	13.76	261.31	29.97	162.59	48.5	278.65	0.58	0.03
CW	WildSp	1999	1	6	5	17	18.85	22.72	18.98	25.75	29.07	25.32	11.95	16.36	12.64	75.7	279.28	75.7	48.5	278.65	0.58	0.03
CW	WildSp	2000	7	10	3	6	17.32	19.91	19.97	23.54	26.08	26.27	11.1	13.73	13.66	246.44	96.74	90.88	48.5	278.65	0.58	0.03
CW	WildSp	2001	6	9	3	10	17.87	21.29	20.95	24.21	28.77	27.73	11.53	13.8	14.16	134.75	78.57	93.45	48.5	278.65	0.58	0.03
CW	WildSp	2002	11	13	2	9	19.48	22.71	19.52	25.9	29.33	26.27	13.05	16.08	12.76	209.91	112.45	81.66	48.5	278.65	0.58	0.03
CW	WildSp	2003	1	7	6	13	17.26	19.95	21.17	24.45	27.07	29.12	10.07	12.82	13.21	77.91	58.52	17.83	48.5	278.65	0.58	0.03
CW	WildSp	2004	-1	0	1	7	16.75	19.53	16.69	23.35	25.92	23.21	10.14	13.14	10.17	169.44	52.14	62.11	48.5	278.65	0.58	0.03
CW	WildSp	2005	1	2	1	0	20.9	21.58	19.64	27.66	28.77	26.57	14.14	14.38	12.71	108.33	124.1	100.7	48.5	278.65	0.58	0.03
CW	WildSp	2006	0	0	0	2	18.64	22.58	19.92	25.85	30.11	26.34	11.43	15.05	13.49	53.82	69.55	152.86	48.5	278.65	0.58	0.03
CW	WildSp	2007	0	0	0	0	19.3	20.73	20	26.77	28.39	26.16	11.82	13.06	13.83	101.87	50.54	207.91	48.5	278.65	0.58	0.03
CW	WildSp	2008	0	0	0	0	17.94	20.38	18.62	24.22	27.51	26.12	11.65	13.24	11.12	113.15	152.83	72.93	48.5	278.65	0.58	0.03
CW	WildSp	2009	0	0	0	0	17.83	17.25	18.42	24.29	23.79	24.73	11.37	10.7	12.1	120.84	36.31	200.15	48.5	278.65	0.58	0.03
CW	WildSp	2010	1	1	0	0	18.72	21.84	21.59	24.57	27.74	28.02	12.87	15.93	15.16	181.02	207.48	86.72	48.5	278.65	0.58	0.03
CW	WildSp	2011	0	0	0	1	18.17	22.92	19.86	24.66	29.35	27.02	11.68	16.49	12.7	99.08	200.1	59.54	48.5	278.65	0.58	0.03
CW	WildSp	2012	-1	0	1	0	19.31	23.97	19.02	26.99	31.77	27.28	11.63	16.16	10.76	135.28	13.18	94.53	48.5	278.65	0.58	0.03
CW	WildSp	2013	3	4	1	0	18.23	20.71	19.67	24.09	27.74	27.48	12.37	13.67	11.86	171.11	32.39	33.35	48.5	278.65	0.58	0.03
CW	WildSp	2014	0	1	1	4	20.24	18.83	19.99	26.61	25.42	26.67	13.86	12.23	13.31	219.44	92.94	124.87	48.5	278.65	0.58	0.03
CW	WildSp	2015	0	0	0	1	18.31	20.06	18.98	25	27.15	25.36	11.62	12.98	12.59	143.25	118.09	91.72	48.5	278.65	0.58	0.03
CW	WildSp	2016	9	9	0	0	19.36	21.1	20.79	26.31	27.6	27.1	12.41	14.59	14.47	176.31	196.03	250.98	48.5	278.65	0.58	0.03
CW	WildSp	2017	2	3	1	9	18.63	20.74	18.23	26.04	27.76	25.02	11.23	13.71	11.43	151.37	115.13	88.02	48.5	278.65	0.58	0.03
CW	Lichtner	2007	11	20	9	16	19.09	20.6	19.9	27.03	28.67	26.34	11.15	12.53	13.45	84.16	41.89	216.85	0	272.05	0.77	0.15
CW	Lichtner	2008	-1	7	8	20	17.86	20.33	18.55	24.46	27.9	26.37	11.25	12.75	10.72	105.88	116.28	67.42	0	272.05	0.77	0.15
CW	Lichtner	2009	12	17	5	7	17.87	17.21	18.42	24.71	24.09	25.05	11.03	10.33	11.79	128.82	41.63	214.56	0	272.05	0.77	0.15
CW	Lichtner	2010	19	22	3	17	18.69	21.84	21.63	24.87	28.03	28.36	12.51	15.64	14.89	194.59	168.85	85.53	0	272.05	0.77	0.15
CW	Lichtner	2011	18	22	4	22	18.24	22.94	19.94	25.01	29.61	27.24	11.47	16.27	12.64	121.55	241.95	75.08	0	272.05	0.77	0.15
CW	Lichtner	2012	9	12	3	22	19.31	23.9	19.06	27.27	31.88	27.59	11.34	15.92	10.53	106.68	16.59	88.37	0	272.05	0.77	0.15
CW	Lichtner	2013	4	7	3	12	18.28	20.78	19.76	24.39	28	27.86	12.16	13.55	11.66	158.98	31.2	28.01	0	272.05	0.77	0.15
CW	Lichtner	2014	1	2	1	7	20.27	18.91	20.01	26.89	25.68	26.83	13.65	12.14	13.18	241.97	80.37	97.4	0	272.05	0.77	0.15
CW	Lichtner	2015	4	8	4	2	18.38	20.17	19.01	25.31	27.41	25.51	11.46	12.93	12.5	157.53	111.55	81.04	0	272.05	0.77	0.15
CW	Lichtner	2016	4	10	6	8	19.4	21.15	20.83	26.6	27.88	27.38	12.2	14.41	14.29	179.45	193.38	219.81	0	272.05	0.77	0.15
CW	Lichtner	2017	-1	1	2	10	18.65	20.8	18.23	26.27	28.05	25.2	11.03	13.56	11.27	172.57	98.29	92.72	0	272.05	0.77	0.15
CW	NBRE	1993	49	51	2	48	16.7	20.3	20.7	23.3	26.19	27.05	10.1	14.51	14.26	286.35	125.48	121.54	23	274.21	0.6	0.29
CW	NBRE	1994	20	54	34	51	20.03	19.57	18.3	27.47	25.94	25.07	12.58	13.11	11.45	113.96	149.33	105.61	23	274.21	0.6	0.29
CW	NBRE	1995	2	12	10	54	20.91	21.62	22.96	28.48	28.6	28.96	13.33	14.64	16.97	58.52	92.78	257.33	23	274.21	0.6	0.29
CW	NBRE	1996	-9	17	26	12	18.58	19.36	19.64	24.99	26.28	27.27	12.17	12.39	12.06	168.16	72.36	45.57	23	274.21	0.6	0.29
CW	NBRE	1997	-8	35	43	17	19.31	20.26	17.76	26.97	26.8	24.25	11.64	13.63	11.24	90.58	105.77	118.59	23	274.21	0.6	0.29
CW	NBRE	1998	-24	28	52	35	17.31	21.14	20.26	23.69	28.11	26.91	10.92	14.08	13.58	271.25	19.98	166.04	23	274.21	0.6	0.29
CW	NBRE	1999	-9	14	23	28	18.92	22.76	19	25.96	29.22	25.46	11.88	16.18	12.46	74.03	249.94	67.59	23	274.21	0.6	0.29
CW	NBRE	2000	19	25	6	14	17.33	19.98	19.99	23.79	26.32	26.49	10.87	13.61	13.44	253.09	95.67	98.84	23	274.21	0.6	0.29
CW	NBRE	2001	23	44	21	25	18	21.37	20.98	24.57	28.93	27.96	11.43	13.65	13.97	127.76	84.05	95.23	23	274.21	0.6	0.29
CW	NBRE	2002	-21	55	76	44	19.52	22.77	19.51	26.17	29.53	26.46	12.86	15.96	12.57	195.53	99.27	77.61	23	274.21	0.6	0.29
CW	NBRE	2003	1	40	39	55	17.17	20.01	21.15	24.73	27.26	29.28	9.6	12.47	12.78	84.73	60.73	26.41	23	274.21	0.6	0.29
CW	NBRE	2004	8	11	3	40	16.79	19.58	16.69	23.61	26.11	23.34	9.97	13.1	10.02	161.47	61.13	77.64	23	274.21	0.6	0.29
CW	NBRE	2005	22	36	14	11	20.89	21.64	19.63	27.8	28.91	26.71	13.97	14.28	12.44	115.4	124.94	89.65	23	274.21	0.6	0.29
CW	NBRE	2006	30	41	11	36	18.69	22.61	19.95	26.09	30.19	26.5	11.29	14.88	13.39	54.31	52.1	166.89	23	274.21	0.6	0.29
CW	NBRE	2007	13	32	19	41	19.27	20.79	19.98	26.93	28.54	26.27	11.6	12.93	13.66	82.03	50.28	228.72	23	274.21	0.6	0.29
CW	NBRE	2008	42	53	11	32	17.94	20.48	18.66	24.4	27.77	26.26	11.48	13.12	11	104.75	127.64	60.36	23	274.21	0.6	0.29
CW	NBRE	2009	7	36	29	53	17.91	17.33	18.42	24.59	23.95	24.94	11.23	10.68	11.95	131.14	35.29	240.54	23	274.21	0.6	0.29
CW	NBRE	2010	-4	45	49	36	18.79	21.88	21.6	24.84	27.95	28.21	12.73	15.81	15.02	194.66	188.06	79.37	23	274.21	0.6	0.29
CW	NBRE	2011	89	129	40	45	18.24	22.87	19.74	24.99	29.51	27.25	11.48	16.32	12.43	117	235.56	70.77	23	274.21	0.6	0.29
CW	NBRE	2012	-1	53	54	129	19.32	23.94	18.79	27.19	31.95	27.46	11.45	16	10.38	123.61	15.01	97.99	23	274.21	0.6	0.29
CW	NBRE	2013	39	58	19	53	18.25	20.72	19.6	24.32	27.98	27.81	12.17	13.5	11.52	172.6	32.34	37.97	23	274.21	0.6	0.29
CW	NBRE	2014	17	25	8	58	20.25	18.81	20.02	26.88	25.67	26.92	13.61	12.09	13.16	252.35	88.28	104.16	23	274.21	0.6	0.29
CW	NBRE	2015	8	23	15	25	18.35	20.05	18.91	25.29	27.42	25.6	11.4	12.79	12.32	157.97	118.34	94	23	274.21	0.6	0.29
CW	NBRE	2016	-1	18	19	23	19.43	21.14	20.71	26.66	27.88	27.33	12.2	14.43	14.21	196.73	194.2	266.06	23	274.21	0.6	0.29
CW	NBRE	2017	2	13	11	18	18.62	20.78	18.24	26.36	28.13	25.32	10.89	13.53	11.2	165.05	110.14	97.56	23	274.21	0.6	0.29
CW	SBRW	1993	7	8	1	9	16.71	20.3	20.7	23.14	26.32	27.25	10.27	14.28	14.14	251.57	132.23	137.95	27.5	271.93	0.32	0.38
CW	SBRW	1994	-11	19	30	8	20.03	19.57	18.3	27.32	25.82	24.96	12.74	13.31	11.63	112.96	149.56	104.76	27.5	271.93	0.32	0.38
CW	SBRW	1995	-14	6	20	19	20.85	21.62	22.96	28.26	28.45	28.8	13.43	14.79	17.12	60.45	96.93	266.71	27.5	271.93	0.32	0.38
CW	SBRW	1996	18	22	4	6	18.54	19.36	19.64	24.75	26.16	27.09	12.32	12.56	12.19	166.27	68.24	44.14	27.5	271.93	0.32	0.38
CW	SBRW	1997	59	77	18	22	19.3	20.26	17.76	26.78	26.68	24.09	11.81	13.83	11.43	83.1	103.07	110.56	27.5	271.93	0.32	0.38
CW	SBRW	1998	-79	78	157	77	17.35	21.14	20.26	23.61	28.04	26.78	11.09	14.24	13.74	282.43	18.8	172.45	27.5	271.93	0.32	0.38
CW	SBRW	1999	1	19	18	78	18.89	22.76	19	25.79	29.16	25.38	11.99	16.36	12.61	72.82	237.13	60.25	27.5	271.93	0.32	0.38
CW	SBRW	2000	18	32	14	19	17.36	19.98	19.99	23.63	26.19	26.35	11.08	13.77	13.63	255.75	94.51	101.67	27.5	271.93	0.32	0.38
CW	SBRW	2001	10	19	9	32	17.93	21.37	20.98	24.33	28.86	27.83	11.53	13.88	14.12	124.95	82.7	96.31	27.5	271.93	0.32	0.38
CW	SBRW	2002	44	54	10	19	19.51	22.77	19.51	25.98	29.43	26.32	13.04	16.1	12.7	201.64	97.33	78.06	27.5	271.93	0.32	0.38
CW	SBRW	2003	-12	23	35	54	17.26	20.01	21.15	24.55	27.14	29.16	9.97	12.88	13.14	76.56	64.78	29.45	27.5	271.93	0.32	0.38
CW	SBRW	2004	9	15	6	23	16.78	19.58	16.69	23.44	25.95	23.22	10.12	13.21	10.15	154.47	66.49	65.38	27.5	271.93	0.32	0.38
CW	SBRW	2005	24	40	16	15	20.91	21.64	19.63	27.66	28.78	26.54	14.15	14.5	12.71	115.85	125.58	97.48	27.5	271.93	0.32	0.38
CW	SBRW	2006	42	63	21	40	18.68	22.61	19.95	25.86	30.05	26.35	11.49	15.17	13.55	60.81	65.42	146.26	27.5	271.93	0.32	0.38
CW	SBRW	2007	24	53	29	63	19.33	20.79	19.98	26.77	28.37	26.15	11.89	13.21	13.8	85.24	55.85	228.95	27.5	271.93	0.32	0.38
CW	SBRW	2008	19	32	13	53	17.96	20.48	18.66	24.26	27.58	26.12	11.65	13.38	11.19	108.02	152.53	64.56	27.5	271.93	0.32	0.38
CW	SBRW	2009	5	33	28	32	17.86	17.33	18.42	24.35	23.82	24.79	11.36	10.84	12.05	123.57	29.93	233.22	27.5	271.93	0.32	0.38
CW	SBRW	2010	-12	4	16	33	18.76	21.88	21.6	24.66	27.79	28.06	12.86	15.97	15.13	182.51	204.43	81.31	27.5	271.93	0.32	0.38
CW	SBRW	2011	72	99	27	4	18.15	22.87	19.74	24.79	29.37	27.13	11.5	16.37	12.34	105.4	215.41	48.72	27.5	271.93	0.32	0.38
CW	SBRW	2012	8	32	24	99	19.21	23.94	18.79	27.01	31.85	27.32	11.41	16.03	10.25	140.77	13.28	101.1	27.5	271.93	0.32	0.38
CW	SBRW	2013	5	13	8	32	18.18	20.72	19.6	24.16	27.9	27.69	12.2	13.53	11.51	170.31	34.27	37.58	27.5	271.93	0.32	0.38
CW	SBRW	2014	1	4	3	13	20.18	18.81	20.02	26.74	25.57	26.86	13.61	12.05	13.18	228.58	86.89	122.07	27.5	271.93	0.32	0.38
CW	SBRW	2015	26	36	10	4	18.27	20.05	18.91	25.15	27.33	25.55	11.4	12.77	12.27	144.5	121.34	100.13	27.5	271.93	0.32	0.38
CW	SBRW	2016	14	24	10	36	19.36	21.14	20.71	26.53	27.79	27.23	12.18	14.49	14.19	195.71	180.51	247.35	27.5	271.93	0.32	0.38
CW	SBRW	2017	2	6	4	24	18.54	20.78	18.24	26.27	28.07	25.28	10.81	13.5	11.2	157.66	123.51	100.77	27.5	271.93	0.32	0.38
CW	Bauer Cut	2006	-7	3	10	4	18.68	22.61	19.95	25.86	30.05	26.35	11.49	15.17	13.55	60.81	65.42	146.26	56	273.18	0.16	0.01
CW	Bauer Cut	2007	8	10	2	3	19.33	20.79	19.98	26.77	28.37	26.15	11.89	13.21	13.8	85.24	55.85	228.95	56	273.18	0.16	0.01
CW	Bauer Cut	2008	6	9	3	10	17.96	20.48	18.66	24.26	27.58	26.12	11.65	13.38	11.19	108.02	152.53	64.56	56	273.18	0.16	0.01
CW	Bauer Cut	2009	3	16	13	9	17.86	17.33	18.42	24.35	23.82	24.79	11.36	10.84	12.05	123.57	29.93	233.22	56	273.18	0.16	0.01
CW	Bauer Cut	2010	11	14	3	16	18.76	21.88	21.6	24.66	27.79	28.06	12.86	15.97	15.13	182.51	204.43	81.31	56	273.18	0.16	0.01
CW	Bauer Cut	2011	22	37	15	14	18.15	22.87	19.74	24.79	29.37	27.13	11.5	16.37	12.34	105.4	215.41	48.72	56	273.18	0.16	0.01
CW	Bauer Cut	2012	11	17	6	37	19.21	23.94	18.79	27.01	31.85	27.32	11.41	16.03	10.25	140.77	13.28	101.1	56	273.18	0.16	0.01
CW	Bauer Cut	2013	-6	5	11	17	18.18	20.72	19.6	24.16	27.9	27.69	12.2	13.53	11.51	170.31	34.27	37.58	56	273.18	0.16	0.01
CW	Bauer Cut	2014	4	5	1	5	20.18	18.81	20.02	26.74	25.57	26.86	13.61	12.05	13.18	228.58	86.89	122.07	56	273.18	0.16	0.01
CW	Bauer Cut	2015	14	30	16	5	18.27	20.05	18.91	25.15	27.33	25.55	11.4	12.77	12.27	144.5	121.34	100.13	56	273.18	0.16	0.01
CW	Bauer Cut	2016	-3	25	28	30	19.36	21.14	20.71	26.53	27.79	27.23	12.18	14.49	14.19	195.71	180.51	247.35	56	273.18	0.16	0.01
CW	Bauer Cut	2017	-1	13	14	25	18.54	20.78	18.24	26.27	28.07	25.28	10.81	13.5	11.2	157.66	123.51	100.77	56	273.18	0.16	0.01
CW	WCM	1993	1	1	0	50	16.74	20.32	20.71	23.13	26.31	27.24	10.34	14.32	14.19	246.22	132.86	139.41	61	289.44	2.87	0.45
CW	WCM	1994	18	43	25	1	20.05	19.59	18.31	27.3	25.79	24.93	12.81	13.38	11.7	112.43	149.31	104.8	61	289.44	2.87	0.45
CW	WCM	1995	10	22	12	43	20.86	21.65	22.98	28.23	28.43	28.77	13.49	14.87	17.18	60.55	97.07	266.51	61	289.44	2.87	0.45
CW	WCM	1996	15	20	5	22	18.55	19.38	19.65	24.72	26.15	27.06	12.38	12.62	12.24	166.08	67.84	44.14	61	289.44	2.87	0.45
CW	WCM	1997	36	62	26	20	19.31	20.29	17.79	26.77	26.67	24.07	11.86	13.9	11.52	82.55	102.95	110.1	61	289.44	2.87	0.45
CW	WCM	1998	-12	32	44	62	17.39	21.18	20.29	23.62	28.04	26.75	11.16	14.32	13.82	282.78	18.84	172.8	61	289.44	2.87	0.45
CW	WCM	1999	20	29	9	32	18.91	22.81	19.03	25.77	29.16	25.38	12.06	16.45	12.68	72.78	236.22	59.79	61	289.44	2.87	0.45
CW	WCM	2000	13	16	3	29	17.4	20.01	20.03	23.62	26.18	26.34	11.18	13.84	13.71	256.09	94.57	101.81	61	289.44	2.87	0.45
CW	WCM	2001	-1	7	8	16	17.95	21.39	21	24.29	28.85	27.82	11.6	13.94	14.19	124.9	82.17	96.63	61	289.44	2.87	0.45
CW	WCM	2002	22	24	2	7	19.55	22.8	19.54	25.97	29.42	26.3	13.12	16.17	12.78	201.83	94.66	80.45	61	289.44	2.87	0.45
CW	WCM	2003	7	13	6	24	17.31	20.07	21.2	24.53	27.13	29.15	10.09	13	13.25	75.24	66.13	31.73	61	289.44	2.87	0.45
CW	WCM	2004	2	5	3	13	16.81	19.6	16.71	23.43	25.93	23.21	10.19	13.26	10.2	154.91	67.42	64.69	61	289.44	2.87	0.45
CW	WCM	2005	3	5	2	5	20.94	21.67	19.66	27.66	28.77	26.51	14.21	14.56	12.81	111.74	128.7	95.28	61	289.44	2.87	0.45
CW	WCM	2006	7	11	4	5	18.7	22.65	19.98	25.83	30.03	26.33	11.57	15.26	13.62	59.93	66.12	138.79	61	289.44	2.87	0.45
CW	WCM	2007	0	1	1	11	19.37	20.82	20.01	26.74	28.34	26.14	12	13.3	13.87	89.47	56.15	227.05	61	289.44	2.87	0.45
CW	WCM	2008	1	1	0	1	17.98	20.5	18.68	24.24	27.54	26.09	11.73	13.46	11.27	111.4	162.11	64.15	61	289.44	2.87	0.45
CW	WCM	2009	-1	0	1	1	17.87	17.35	18.44	24.31	23.8	24.77	11.42	10.89	12.1	122.29	27.36	222.53	61	289.44	2.87	0.45
CW	WCM	2010	1	1	0	0	18.78	21.89	21.61	24.64	27.77	28.04	12.91	16.02	15.19	179.01	209.54	82.87	61	289.44	2.87	0.45
CW	WCM	2011	1	1	0	1	18.16	22.88	19.74	24.76	29.35	27.1	11.55	16.42	12.37	102.31	214.86	44.18	61	289.44	2.87	0.45
CW	WCM	2012	2	2	0	1	19.21	23.96	18.79	26.99	31.84	27.29	11.44	16.08	10.28	137.39	13.5	99.27	61	289.44	2.87	0.45
CW	WCM	2013	1	1	0	2	18.2	20.73	19.61	24.14	27.88	27.68	12.25	13.57	11.55	168.53	33.24	36.74	61	289.44	2.87	0.45
CW	WCM	2014	0	0	0	1	20.19	18.81	20.04	26.72	25.55	26.85	13.65	12.08	13.23	218.22	85.77	127.2	61	289.44	2.87	0.45
CW	WCM	2015	1	1	0	0	18.28	20.06	18.92	25.13	27.31	25.53	11.44	12.81	12.31	141.01	121.62	101.83	61	289.44	2.87	0.45
CW	WCM	2016	-1	0	1	1	19.37	21.15	20.72	26.51	27.77	27.21	12.22	14.53	14.23	189.8	177.36	250.75	61	289.44	2.87	0.45
CW	WCM	2017	0	1	1	0	18.55	20.79	18.26	26.25	28.06	25.28	10.85	13.53	11.24	154.6	128.1	103.56	61	289.44	2.87	0.45
NW	BuPeet	2004	3	5	2	3	15.58	18.87	15.67	21.96	25.26	21.96	9.2	12.47	9.37	97.6	104.08	81.99	39	289.64	0	0.07
NW	BuPeet	2005	13	16	3	5	20	21.6	19.64	26.12	28.14	26.66	13.87	15.06	12.61	143.89	30.11	75.39	39	289.64	0	0.07
NW	BuPeet	2006	12	17	5	16	18.55	23.23	20.04	25.62	30.61	26.15	11.47	15.85	13.92	51.27	26.8	112.79	39	289.64	0	0.07
NW	BuPeet	2007	1	2	1	17	19.8	21.3	19.7	26.76	28.2	26.24	12.83	14.4	13.16	87.74	76.42	89.32	39	289.64	0	0.07
NW	BuPeet	2008	1	1	0	2	17.25	20.22	19.35	23.61	27.04	26.43	10.88	13.39	12.27	102.37	99.02	69.73	39	289.64	0	0.07
NW	BuPeet	2009	1	2	1	1	17.09	17.75	18.05	23.83	24.19	24.36	10.35	11.31	11.74	57.24	84.38	134.83	39	289.64	0	0.07
NW	BuPeet	2010	3	3	0	2	17.72	21.57	21.56	23.31	27.56	27.65	12.12	15.58	15.46	221.18	119.85	219.43	39	289.64	0	0.07
NW	BuPeet	2011	22	23	1	3	17.4	22.81	20	23.33	28.75	26.37	11.47	16.86	13.62	81.15	115.41	162.59	39	289.64	0	0.07
NW	BuPeet	2012	4	7	3	23	19.26	23.34	19.25	25.67	29.74	26.48	12.84	16.94	12.01	109.4	107.53	29.66	39	289.64	0	0.07
NW	BuPeet	2013	1	1	0	7	17.48	20.61	19.69	23.42	26.8	26.89	11.54	14.42	12.49	158.37	32.22	46.3	39	289.64	0	0.07
NW	CrCorner	2004	0	3	3	16	15.58	18.87	15.67	21.96	25.26	21.96	9.2	12.47	9.37	97.6	104.08	81.99	58	289.64	0.05	0.99
NW	CrCorner	2005	8	11	3	3	20	21.6	19.64	26.12	28.14	26.66	13.87	15.06	12.61	143.89	30.11	75.39	58	289.64	0.05	0.99
NW	CrCorner	2006	4	8	4	11	18.55	23.23	20.04	25.62	30.61	26.15	11.47	15.85	13.92	51.27	26.8	112.79	58	289.64	0.05	0.99
NW	CrCorner	2007	9	10	1	8	19.8	21.3	19.7	26.76	28.2	26.24	12.83	14.4	13.16	87.74	76.42	89.32	58	289.64	0.05	0.99
NW	CrCorner	2008	16	16	0	10	17.25	20.22	19.35	23.61	27.04	26.43	10.88	13.39	12.27	102.37	99.02	69.73	58	289.64	0.05	0.99
NW	CrCorner	2009	1	4	3	16	17.09	17.75	18.05	23.83	24.19	24.36	10.35	11.31	11.74	57.24	84.38	134.83	58	289.64	0.05	0.99
NW	CrCorner	2010	37	38	1	4	17.72	21.57	21.56	23.31	27.56	27.65	12.12	15.58	15.46	221.18	119.85	219.43	58	289.64	0.05	0.99
NW	CrCorner	2011	32	45	13	38	17.4	22.81	20	23.33	28.75	26.37	11.47	16.86	13.62	81.15	115.41	162.59	58	289.64	0.05	0.99
NW	CrCorner	2012	25	30	5	45	19.26	23.34	19.25	25.67	29.74	26.48	12.84	16.94	12.01	109.4	107.53	29.66	58	289.64	0.05	0.99
NW	CrCorner	2013	8	9	1	30	17.48	20.61	19.69	23.42	26.8	26.89	11.54	14.42	12.49	158.37	32.22	46.3	58	289.64	0.05	0.99
NW	CrJKM	2004	5	5	0	9	15.64	18.91	15.66	22.06	25.37	22.08	9.22	12.44	9.24	91.97	110.34	89.14	30.3333	293.48	1.51	0.49
NW	CrJKM	2005	9	9	0	5	20.13	21.7	19.66	26.28	28.31	26.77	13.97	15.09	12.54	145.23	36.95	62.7	30.3333	293.48	1.51	0.49
NW	CrJKM	2006	3	3	0	9	18.63	23.31	20.09	25.76	30.73	26.26	11.49	15.88	13.91	50.57	28.56	119.09	30.3333	293.48	1.51	0.49
NW	CrJKM	2007	0	0	0	3	19.87	21.41	19.81	26.85	28.37	26.4	12.89	14.45	13.22	78.09	77.93	107.89	30.3333	293.48	1.51	0.49
NW	CrJKM	2008	0	0	0	0	17.38	20.36	19.49	23.79	27.24	26.63	10.97	13.48	12.35	106.47	96.05	69.93	30.3333	293.48	1.51	0.49
NW	CrJKM	2009	1	1	0	0	17.17	17.87	18.15	23.93	24.38	24.53	10.4	11.36	11.76	56.65	71.21	122.65	30.3333	293.48	1.51	0.49
NW	CrJKM	2010	2	2	0	1	17.8	21.65	21.65	23.42	27.7	27.77	12.18	15.6	15.52	236.17	137.85	236.34	30.3333	293.48	1.51	0.49
NW	CrJKM	2011	8	9	1	2	17.51	22.93	20.04	23.48	28.9	26.48	11.53	16.95	13.59	83.27	99.02	157.42	30.3333	293.48	1.51	0.49
NW	CrJKM	2012	1	1	0	9	19.34	23.44	19.3	25.8	29.93	26.62	12.88	16.95	11.98	111.63	99.86	36.73	30.3333	293.48	1.51	0.49
NW	CrJKM	2013	4	4	0	1	17.58	20.72	19.79	23.55	26.98	27.04	11.6	14.46	12.53	149.88	31.48	50.89	30.3333	293.48	1.51	0.49
NW	CrNRefR	2004	-1	0	1	0	15.71	19.16	15.9	22.13	25.49	22.22	9.29	12.51	9.37	93.64	94.51	88.08	44	284.04	0.39	0.24
NW	CrNRefR	2005	-1	0	1	0	20.09	21.79	19.73	26.25	28.33	26.74	13.92	15.01	12.51	138.28	31.92	83.35	44	284.04	0.39	0.24
NW	CrNRefR	2006	-1	0	1	0	18.59	23.41	20.22	25.73	30.74	26.28	11.45	15.79	13.84	54.02	26.12	118.16	44	284.04	0.39	0.24
NW	CrNRefR	2007	0	0	0	0	19.85	21.54	19.91	26.87	28.38	26.32	12.83	14.34	13.03	109.47	75.21	94.96	44	284.04	0.39	0.24
NW	CrNRefR	2008	0	0	0	0	17.28	20.44	19.51	23.7	27.16	26.51	10.86	13.35	12.11	106.53	96.55	68.78	44	284.04	0.39	0.24
NW	CrNRefR	2009	0	0	0	0	17.14	18.01	18.25	23.94	24.35	24.47	10.33	11.34	11.63	58.94	91.15	143.69	44	284.04	0.39	0.24
NW	CrNRefR	2010	2	2	0	0	17.75	21.71	21.76	23.4	27.7	27.74	12.1	15.52	15.4	229.59	117.02	221.96	44	284.04	0.39	0.24
NW	CrNRefR	2011	11	13	2	2	17.44	22.99	20.16	23.42	28.87	26.49	11.46	16.86	13.48	74.25	120.7	158.17	44	284.04	0.39	0.24
NW	CrNRefR	2012	1	1	0	13	19.34	23.52	19.47	25.82	29.9	26.65	12.85	16.92	11.99	111.18	99.91	25.98	44	284.04	0.39	0.24
NW	CrNRefR	2013	0	0	0	1	17.53	20.79	19.86	23.52	26.92	26.99	11.53	14.39	12.44	151.31	40.99	48.37	44	284.04	0.39	0.24
NW	CrReedE	2004	0	0	0	20	15.71	19	15.8	22.13	25.49	22.22	9.29	12.51	9.37	93.64	94.51	88.08	44	284.04	0.39	0.24
NW	CrReedE	2005	16	16	0	0	20.09	21.67	19.63	26.25	28.33	26.74	13.92	15.01	12.51	138.28	31.92	83.35	44	284.04	0.39	0.24
NW	CrReedE	2006	2	2	0	16	18.59	23.27	20.06	25.73	30.74	26.28	11.45	15.79	13.84	54.02	26.12	118.16	44	284.04	0.39	0.24
NW	CrReedE	2007	0	0	0	2	19.85	21.36	19.68	26.87	28.38	26.32	12.83	14.34	13.03	109.47	75.21	94.96	44	284.04	0.39	0.24
NW	CrReedE	2008	0	0	0	0	17.28	20.26	19.31	23.7	27.16	26.51	10.86	13.35	12.11	106.53	96.55	68.78	44	284.04	0.39	0.24
NW	CrReedE	2009	-1	0	1	0	17.14	17.85	18.05	23.94	24.35	24.47	10.33	11.34	11.63	58.94	91.15	143.69	44	284.04	0.39	0.24
NW	CrReedE	2010	0	0	0	0	17.75	21.61	21.57	23.4	27.7	27.74	12.1	15.52	15.4	229.59	117.02	221.96	44	284.04	0.39	0.24
NW	CrReedE	2011	1	2	1	0	17.44	22.87	19.99	23.42	28.87	26.49	11.46	16.86	13.48	74.25	120.7	158.17	44	284.04	0.39	0.24
NW	CrReedE	2012	0	0	0	2	19.34	23.41	19.32	25.82	29.9	26.65	12.85	16.92	11.99	111.18	99.91	25.98	44	284.04	0.39	0.24
NW	CrReedE	2013	2	2	0	0	17.53	20.66	19.72	23.52	26.92	26.99	11.53	14.39	12.44	151.31	40.99	48.37	44	284.04	0.39	0.24
NW	Crover	2004	23	24	1	17	15.95	19.34	16.04	22.46	25.98	22.66	9.43	12.7	9.41	97.6	104.08	81.99	0.75	288	0.96	0.56
NW	Crover	2005	86	87	1	24	20.36	21.86	19.72	26.6	28.68	26.91	14.11	15.04	12.53	143.89	30.11	75.39	0.75	288	0.96	0.56
NW	Crover	2006	3	4	1	87	18.81	23.44	20.26	26.1	31.02	26.6	11.52	15.86	13.91	51.27	26.8	112.79	0.75	288	0.96	0.56
NW	Crover	2007	40	40	0	4	20.09	21.66	19.93	27.17	28.87	26.66	13	14.45	13.19	87.74	76.42	89.32	0.75	288	0.96	0.56
NW	Crover	2008	20	20	0	40	17.49	20.47	19.48	24.02	27.52	26.77	10.96	13.41	12.18	102.37	99.02	69.73	0.75	288	0.96	0.56
NW	Crover	2009	40	40	0	20	17.35	18.12	18.28	24.24	24.76	24.82	10.46	11.48	11.73	57.24	84.38	134.83	0.75	288	0.96	0.56
NW	Crover	2010	64	64	0	40	17.99	21.75	21.79	23.67	27.97	28.01	12.3	15.53	15.57	221.18	119.85	219.43	0.75	288	0.96	0.56
NW	Crover	2011	319	320	1	64	17.71	23.01	20.18	23.79	29.08	26.74	11.62	16.94	13.62	81.15	115.41	162.59	0.75	288	0.96	0.56
NW	Crover	2012	47	48	1	320	19.56	23.6	19.54	26.11	30.29	26.98	13.01	16.9	12.1	109.4	107.53	29.66	0.75	288	0.96	0.56
NW	Crover	2013	17	17	0	48	17.73	20.84	19.89	23.83	27.27	27.22	11.62	14.41	12.55	158.37	32.22	46.3	0.75	288	0.96	0.56
NW	St	2004	7	9	2	32	16.2	19.64	16.33	22.73	26.31	23.04	9.66	12.96	9.62	60.69	93.88	111.29	0	274.33	0	0.07
NW	St	2005	50	65	15	9	20.62	21.96	19.7	26.9	28.74	26.81	14.33	15.17	12.58	135.06	28.31	76.55	0	274.33	0	0.07
NW	St	2006	-23	5	28	65	18.9	23.47	20.31	26.23	30.98	26.68	11.56	15.95	13.94	56.37	37.49	142.13	0	274.33	0	0.07
NW	St	2007	18	18	0	5	20.25	21.98	20.14	27.38	29.24	26.81	13.11	14.71	13.46	55.38	67.95	132.31	0	274.33	0	0.07
NW	St	2008	7	7	0	18	17.69	20.74	19.6	24.3	27.8	26.9	11.08	13.67	12.3	105.66	124.76	109.46	0	274.33	0	0.07
NW	St	2009	13	33	20	7	17.53	18.37	18.48	24.45	25.07	25.1	10.6	11.66	11.86	47.83	52.38	176.02	0	274.33	0	0.07
NW	St	2010	77	82	5	33	18.07	21.83	21.98	23.84	28.07	28.23	12.3	15.58	15.72	229.89	175.39	228.49	0	274.33	0	0.07
NW	St	2011	163	218	55	82	17.81	23.21	20.29	23.97	29.29	26.93	11.64	17.12	13.64	82.15	118.82	123.86	0	274.33	0	0.07
NW	St	2012	-11	42	53	218	19.66	23.7	19.61	26.27	30.46	27.14	13.04	16.93	12.08	121.43	70.19	33.53	0	274.33	0	0.07
NW	St	2013	7	11	4	42	17.83	20.93	19.99	23.98	27.39	27.3	11.68	14.46	12.68	149.01	73.58	53.56	0	274.33	0	0.07
NW	CrPhant	2004	0	0	0	20	16.24	19.74	16.29	22.88	26.48	23.12	9.59	12.99	9.45	79.85	101.02	136.01	1	284.53	0.06	1
NW	CrPhant	2005	16	16	0	0	20.7	22.07	19.75	26.97	28.98	26.99	14.43	15.15	12.5	136.33	36.01	73.01	1	284.53	0.06	1
NW	CrPhant	2006	2	2	0	16	18.99	23.68	20.47	26.51	31.33	26.94	11.46	16.03	13.99	63.7	32.27	126.58	1	284.53	0.06	1
NW	CrPhant	2007	0	0	0	2	20.39	21.99	20.13	27.64	29.4	26.93	13.13	14.57	13.33	70.53	62.66	127.57	1	284.53	0.06	1
NW	CrPhant	2008	0	0	0	0	17.75	20.68	19.58	24.46	27.86	26.95	11.03	13.5	12.21	110.97	106.63	82.37	1	284.53	0.06	1
NW	CrPhant	2009	0	0	0	0	17.57	18.39	18.48	24.56	25.19	25.15	10.57	11.59	11.81	58	73	169.73	1	284.53	0.06	1
NW	CrPhant	2010	0	0	0	0	18.16	21.87	21.95	23.94	28.2	28.24	12.37	15.53	15.65	261.4	166.36	272.16	1	284.53	0.06	1
NW	CrPhant	2011	2	2	0	0	17.84	23.09	20.34	24.1	29.22	27.04	11.58	16.96	13.64	90.19	109.57	125.04	1	284.53	0.06	1
NW	CrPhant	2012	0	0	0	2	19.72	23.76	19.74	26.4	30.67	27.31	13.03	16.85	12.16	135.21	98.74	28.83	1	284.53	0.06	1
NW	CrPhant	2013	2	2	0	0	17.86	20.97	19.94	24.17	27.58	27.3	11.55	14.36	12.57	151.25	46.41	63.74	1	284.53	0.06	1
IN	LongLake	2000	-2	4	6	28	20.13	21.62	22.25	24.79	25.71	26.79	15.47	17.52	17.7	209.76	51.63	65.81	73	206.05	7.33	0.2
IN	LongLake	2001	7	8	1	4	19.48	22.84	23.29	24.31	27.75	27.8	14.64	17.92	18.79	79.38	63.08	105.39	73	206.05	7.33	0.2
IN	LongLake	2002	9	10	1	8	21.43	24.59	22.98	26.43	29.65	27.78	16.42	19.53	18.18	37.82	18.63	71.22	73	206.05	7.33	0.2
IN	LongLake	2003	4	4	0	10	18.34	22.31	23.15	23.64	27.03	27.73	13.04	17.58	18.56	46.66	153.94	47.02	73	206.05	7.33	0.2
IN	LongLake	2004	1	5	4	4	19.27	21.95	19.71	23.83	26.37	24.24	14.7	17.52	15.17	66.13	152.04	127.73	73	206.05	7.33	0.2
IN	LongLake	2005	10	14	4	5	23.06	23.6	23.32	27.94	28.86	27.91	18.18	18.33	18.74	25.88	69.84	62.82	73	206.05	7.33	0.2
IN	LongLake	2006	9	14	5	14	19.51	23.95	22.55	23.91	28.28	26.84	15.11	19.63	18.27	47.55	121.6	120.28	73	206.05	7.33	0.2
IN	LongLake	2007	5	5	0	14	21.58	22.11	23.39	26.7	27.16	28.13	16.46	17.06	18.65	78.79	112.04	197.14	73	206.05	7.33	0.2
IN	LongLake	2008	-3	3	6	5	21.32	22.63	21.76	26.4	27.61	26.36	16.23	17.65	17.16	85.53	103.69	55.78	73	206.05	7.33	0.2
IN	LongLake	2009	0	1	1	3	19.99	20.47	21.29	24.68	24.81	25.97	15.29	16.14	16.6	91.81	67.07	87.17	73	206.05	7.33	0.2
IN	LongLake	2010	1	4	3	1	21.51	24.77	24.19	26	29.62	28.75	17.01	19.92	19.64	168.95	125.8	36.64	73	206.05	7.33	0.2
IN	LongLake	2011	6	6	0	4	20.44	25.13	22.03	25.14	29.69	26.9	15.75	20.57	17.16	87.04	121.36	89.12	73	206.05	7.33	0.2
IN	InlandMarsh	1995	11	92	81	144	21.02	24.21	25.58	26.15	29.14	29.71	15.89	19.29	21.45	61.81	50.57	96.31	90	184.72	0.07	0.12
IN	InlandMarsh	1996	36	84	48	92	19.8	20.91	22.36	24.53	26.03	27.03	14.86	15.8	17.69	177.66	161.74	38.29	90	184.72	0.07	0.12
IN	InlandMarsh	1997	189	242	53	84	19.84	22.91	20.67	24.81	27.54	24.82	14.86	18.29	16.53	111.92	132.72	96.45	90	184.72	0.07	0.12
IN	InlandMarsh	1998	55	281	226	242	20.68	22.93	23.02	25.68	27.44	27.65	15.68	18.43	18.39	101.03	90.24	96.7	90	184.72	0.07	0.12
IN	InlandMarsh	1999	-33	144	177	281	21.28	25.53	21.27	25.98	30.39	25.85	16.58	20.68	16.7	101.17	49.29	89.83	90	184.72	0.07	0.12
IN	InlandMarsh	2000	64	117	53	144	20.13	21.62	22.25	24.77	25.7	26.78	15.48	17.54	17.72	209.51	51.43	65.83	90	184.72	0.07	0.12
IN	InlandMarsh	2001	26	89	63	117	19.47	22.84	23.3	24.29	27.74	27.79	14.65	17.94	18.81	79.18	62.38	105.02	90	184.72	0.07	0.12
IN	InlandMarsh	2002	59	95	36	89	21.42	24.59	22.98	26.4	29.64	27.77	16.43	19.55	18.2	37.15	18.2	71.02	90	184.72	0.07	0.12
IN	InlandMarsh	2003	15	34	19	95	18.34	22.31	23.15	23.62	27.02	27.72	13.06	17.6	18.58	46.52	152.2	46.98	90	184.72	0.07	0.12
IN	InlandMarsh	2004	41	67	26	34	19.26	21.95	19.71	23.81	26.36	24.23	14.71	17.54	15.19	65.45	150.97	126.69	90	184.72	0.07	0.12
IN	InlandMarsh	2005	51	101	50	67	23.06	23.6	23.33	27.92	28.85	27.9	18.2	18.35	18.76	25.34	69.58	62.15	90	184.72	0.07	0.12
IN	InlandMarsh	2006	25	48	23	101	19.5	23.96	22.56	23.88	28.27	26.83	15.12	19.65	18.29	47.25	120.16	119.69	90	184.72	0.07	0.12
IN	InlandMarsh	2007	9	16	7	48	21.58	22.11	23.39	26.68	27.15	28.12	16.48	17.08	18.67	78.2	111.56	194.92	90	184.72	0.07	0.12
IN	InlandMarsh	2008	5	20	15	16	21.31	22.63	21.76	26.38	27.6	26.35	16.24	17.67	17.18	85.42	103.77	54.55	90	184.72	0.07	0.12
IN	InlandMarsh	2009	-8	5	13	20	19.98	20.48	21.29	24.66	24.8	25.97	15.3	16.16	16.62	90.44	66.86	86.28	90	184.72	0.07	0.12
IN	InlandMarsh	2010	11	20	9	5	21.5	24.77	24.2	25.98	29.61	28.74	17.02	19.94	19.66	168.08	125.42	36.45	90	184.72	0.07	0.12
IN	InlandMarsh	2011	-2	9	11	20	20.44	25.13	22.03	25.11	29.68	26.89	15.76	20.59	17.18	87.01	120.41	89.2	90	184.72	0.07	0.12
IN	TollestoneDunes	1996	23	33	10	36	19.78	20.9	22.36	24.47	25.98	26.99	14.9	15.82	17.72	178.41	159.33	38.31	90	184.78	1.23	0
IN	TollestoneDunes	1997	43	74	31	33	19.84	22.91	20.67	24.77	27.5	24.79	14.9	18.31	16.55	110.54	133.9	95.15	90	184.78	1.23	0
IN	TollestoneDunes	1998	29	63	34	74	20.66	22.93	23.02	25.61	27.4	27.63	15.71	18.45	18.41	101.27	89.31	96.03	90	184.78	1.23	0
IN	TollestoneDunes	1999	0	17	17	63	21.28	25.53	21.27	25.94	30.36	25.81	16.63	20.7	16.72	101.21	47.68	91.46	90	184.78	1.23	0
IN	TollestoneDunes	2000	3	11	8	17	20.12	21.61	22.24	24.72	25.66	26.75	15.51	17.56	17.74	208.9	51.19	66.04	90	184.78	1.23	0
IN	TollestoneDunes	2001	19	22	3	11	19.46	22.83	23.3	24.24	27.69	27.77	14.68	17.96	18.84	78.48	60.39	103.83	90	184.78	1.23	0
IN	TollestoneDunes	2002	14	16	2	22	21.4	24.58	22.98	26.34	29.6	27.74	16.46	19.57	18.22	36.17	17.54	71.05	90	184.78	1.23	0
IN	TollestoneDunes	2003	0	2	2	16	18.33	22.3	23.14	23.58	26.99	27.69	13.08	17.62	18.6	46.38	148.67	46.61	90	184.78	1.23	0
IN	TollestoneDunes	2004	3	4	1	2	19.25	21.94	19.7	23.76	26.32	24.2	14.74	17.57	15.21	64.16	148.23	124.55	90	184.78	1.23	0
IN	TollestoneDunes	2005	-4	12	16	4	23.05	23.59	23.33	27.88	28.81	27.87	18.23	18.37	18.78	24.07	69.52	60.42	90	184.78	1.23	0
IN	TollestoneDunes	2006	-1	3	4	12	19.48	23.96	22.56	23.81	28.24	26.8	15.15	19.67	18.31	46.82	117.34	120.08	90	184.78	1.23	0
IN	TollestoneDunes	2007	5	6	1	3	21.57	22.11	23.39	26.64	27.12	28.1	16.5	17.1	18.69	76.1	112.07	189.75	90	184.78	1.23	0
IN	TollestoneDunes	2008	-9	7	16	6	21.3	22.63	21.76	26.34	27.57	26.32	16.27	17.69	17.21	84.94	104.47	51.11	90	184.78	1.23	0
IN	TollestoneDunes	2009	8	12	4	7	19.97	20.48	21.3	24.61	24.77	25.95	15.33	16.18	16.64	86.93	66.91	84.45	90	184.78	1.23	0
IN	TollestoneDunes	2010	41	41	0	12	21.49	24.78	24.2	25.93	29.59	28.72	17.05	19.97	19.68	166.78	124.66	36.05	90	184.78	1.23	0
IN	TollestoneDunes	2011	8	12	4	41	20.42	25.13	22.03	25.05	29.65	26.86	15.79	20.61	17.2	86.92	117.5	89.29	90	184.78	1.23	0
IN	MarquetteTrail	1996	15	22	7	19	19.82	21.02	22.43	24.43	26.07	27.1	14.94	15.97	17.76	173.06	168.17	37.27	41	183.78	5.77	0.89
IN	MarquetteTrail	1997	8	34	26	22	19.77	22.95	20.75	24.6	27.52	24.86	14.94	18.39	16.64	114.22	130.14	101.84	41	183.78	5.77	0.89
IN	MarquetteTrail	1998	4	20	16	34	20.7	23	23.13	25.58	27.44	27.65	15.82	18.55	18.61	98.06	93.61	99.36	41	183.78	5.77	0.89
IN	MarquetteTrail	1999	4	12	8	20	21.22	25.57	21.38	25.8	30.33	25.88	16.64	20.81	16.87	101.68	56.83	81.34	41	183.78	5.77	0.89
IN	MarquetteTrail	2000	6	11	5	12	20.1	21.69	22.36	24.59	25.72	26.84	15.61	17.66	17.87	206.87	51.27	66.1	41	183.78	5.77	0.89
IN	MarquetteTrail	2001	-15	5	20	11	19.47	22.93	23.35	24.12	27.76	27.79	14.81	18.1	18.9	79.99	67.15	110.38	41	183.78	5.77	0.89
IN	MarquetteTrail	2002	1	8	7	5	21.45	24.69	23.09	26.31	29.63	27.82	16.59	19.74	18.35	34.01	17.76	65.99	41	183.78	5.77	0.89
IN	MarquetteTrail	2003	1	8	7	8	18.3	22.35	23.26	23.4	27.02	27.81	13.2	17.69	18.71	44.32	140.79	52.93	41	183.78	5.77	0.89
IN	MarquetteTrail	2004	-1	11	12	8	19.28	22.02	19.8	23.7	26.36	24.27	14.87	17.67	15.32	63.98	158.12	124.01	41	183.78	5.77	0.89
IN	MarquetteTrail	2005	2	19	17	11	23.02	23.71	23.42	27.77	28.84	27.94	18.28	18.57	18.89	23.49	59.46	59.08	41	183.78	5.77	0.89
IN	MarquetteTrail	2006	10	13	3	19	19.52	24.02	22.68	23.79	28.24	26.9	15.24	19.8	18.47	49.19	117.36	112.24	41	183.78	5.77	0.89
IN	MarquetteTrail	2007	2	4	2	13	21.59	22.18	23.5	26.51	27.12	28.13	16.67	17.23	18.87	77.16	103.13	198.07	41	183.78	5.77	0.89
IN	MarquetteTrail	2008	-2	1	3	4	21.32	22.74	21.9	26.24	27.64	26.44	16.4	17.85	17.36	96.28	100.47	63	41	183.78	5.77	0.89
IN	MarquetteTrail	2009	-1	0	1	1	19.96	20.55	21.35	24.49	24.81	25.95	15.43	16.29	16.75	81.59	64.41	84.08	41	183.78	5.77	0.89
IN	MarquetteTrail	2010	0	0	0	0	21.53	24.83	24.29	25.87	29.6	28.79	17.19	20.06	19.79	170.12	136.5	37.98	41	183.78	5.77	0.89
IN	MarquetteTrail	2011	0	1	1	0	20.47	25.23	22.22	25.01	29.72	27	15.94	20.74	17.45	86.23	127.41	88.07	41	183.78	5.77	0.89
IN	WestBeach	1996	3	6	3	15	19.81	20.91	22.36	24.54	26.03	27.03	14.86	15.79	17.68	177.66	161.96	38.29	31	181.94	6.96	0.9
IN	WestBeach	1997	14	24	10	6	19.84	22.91	20.67	24.82	27.54	24.82	14.86	18.28	16.52	111.96	132.76	96.53	31	181.94	6.96	0.9
IN	WestBeach	1998	15	26	11	24	20.68	22.93	23.02	25.68	27.44	27.65	15.68	18.42	18.38	101.04	90.19	96.8	31	181.94	6.96	0.9
IN	WestBeach	1999	-4	9	13	26	21.29	25.53	21.27	25.99	30.39	25.85	16.58	20.67	16.69	100.94	49.27	89.99	31	181.94	6.96	0.9
IN	WestBeach	2000	3	12	9	9	20.13	21.62	22.25	24.78	25.7	26.78	15.48	17.53	17.71	209.6	51.55	65.85	31	181.94	6.96	0.9
IN	WestBeach	2001	27	35	8	12	19.48	22.84	23.3	24.3	27.74	27.79	14.65	17.93	18.8	79.21	62.58	105.1	31	181.94	6.96	0.9
IN	WestBeach	2002	-1	8	9	35	21.42	24.59	22.98	26.41	29.64	27.77	16.43	19.54	18.19	37.52	18.43	71.19	31	181.94	6.96	0.9
IN	WestBeach	2003	5	10	5	8	18.34	22.31	23.15	23.63	27.02	27.72	13.05	17.59	18.57	46.61	152.97	46.94	31	181.94	6.96	0.9
IN	WestBeach	2004	4	5	1	10	19.27	21.95	19.71	23.82	26.36	24.23	14.71	17.53	15.18	65.77	151.33	127.14	31	181.94	6.96	0.9
IN	WestBeach	2005	0	5	5	5	23.06	23.59	23.33	27.93	28.85	27.9	18.19	18.34	18.75	25.55	69.79	62.38	31	181.94	6.96	0.9
IN	WestBeach	2006	1	3	2	5	19.51	23.96	22.56	23.89	28.27	26.83	15.12	19.64	18.28	47.41	120.81	120.25	31	181.94	6.96	0.9
IN	WestBeach	2007	1	1	0	3	21.58	22.11	23.39	26.69	27.15	28.12	16.47	17.07	18.66	78.29	112.05	195.77	31	181.94	6.96	0.9
IN	WestBeach	2008	0	0	0	1	21.32	22.63	21.76	26.39	27.6	26.35	16.24	17.66	17.17	85.41	103.84	54.91	31	181.94	6.96	0.9
IN	WestBeach	2009	0	0	0	0	19.99	20.48	21.29	24.67	24.8	25.97	15.3	16.15	16.61	90.91	67.04	86.67	31	181.94	6.96	0.9
IN	WestBeach	2010	9	9	0	0	21.51	24.77	24.2	25.99	29.61	28.74	17.02	19.93	19.65	168.55	125.58	36.53	31	181.94	6.96	0.9
IN	WestBeach	2011	0	0	0	9	20.44	25.13	22.03	25.12	29.68	26.89	15.76	20.58	17.17	87.02	120.64	89.15	31	181.94	6.96	0.9
IN	MillerWoods	1997	21	46	25	21	19.79	22.95	20.78	24.57	27.46	24.83	15.01	18.44	16.72	115.82	128.39	106.84	41	185.86	7.2	0.07
IN	MillerWoods	1998	32	53	21	46	20.76	23	23.17	25.61	27.36	27.6	15.92	18.63	18.74	95.42	96.16	101.37	41	185.86	7.2	0.07
IN	MillerWoods	1999	15	34	19	53	21.25	25.57	21.42	25.79	30.24	25.85	16.72	20.9	17	100.04	60.86	76.99	41	185.86	7.2	0.07
IN	MillerWoods	2000	6	17	11	34	20.14	21.7	22.4	24.58	25.67	26.81	15.7	17.73	17.98	203.63	53.29	66.04	41	185.86	7.2	0.07
IN	MillerWoods	2001	5	14	9	17	19.52	22.96	23.35	24.12	27.72	27.74	14.92	18.21	18.96	80.42	71.65	115.5	41	185.86	7.2	0.07
IN	MillerWoods	2002	6	10	4	14	21.51	24.71	23.13	26.33	29.56	27.82	16.7	19.86	18.45	42.71	34.08	64.09	41	185.86	7.2	0.07
IN	MillerWoods	2003	8	9	1	10	18.33	22.35	23.29	23.36	26.95	27.78	13.31	17.75	18.81	44.88	155.41	68.93	41	185.86	7.2	0.07
IN	MillerWoods	2004	17	26	9	9	19.35	22.03	19.83	23.73	26.3	24.23	14.98	17.76	15.43	70.08	188.94	127.02	41	185.86	7.2	0.07
IN	MillerWoods	2005	46	65	19	26	23.03	23.77	23.49	27.74	28.77	27.94	18.32	18.76	19.04	26.25	54.95	62.07	41	185.86	7.2	0.07
IN	MillerWoods	2006	13	41	28	65	19.58	24.06	22.78	23.81	28.21	26.91	15.35	19.92	18.66	57.73	129.48	122.76	41	185.86	7.2	0.07
IN	MillerWoods	2007	16	37	21	41	21.66	22.16	23.57	26.49	27.03	28.1	16.84	17.29	19.04	74.85	104.13	216.54	41	185.86	7.2	0.07
IN	MillerWoods	2008	2	17	15	37	21.4	22.83	22.02	26.29	27.68	26.46	16.51	17.98	17.57	113.22	106.4	73.63	41	185.86	7.2	0.07
IN	MillerWoods	2009	-20	10	30	17	19.99	20.58	21.39	24.47	24.79	25.9	15.51	16.38	16.88	83.46	69.52	87.76	41	185.86	7.2	0.07
IN	MillerWoods	2010	28	46	18	10	21.62	24.88	24.35	25.92	29.61	28.8	17.31	20.14	19.91	182.68	152.28	42.33	41	185.86	7.2	0.07
IN	MillerWoods	2011	-4	8	12	46	20.55	25.29	22.39	25.04	29.74	27.08	16.07	20.84	17.71	86.76	127.62	91.05	41	185.86	7.2	0.07
APB	PBNW	2012	2	4	2	1	19.21	23.42	21.85	24.82	29.66	27.73	13.59	17.17	15.96	69.13	81.92	73.15	75	100.62	0	0.07
APB	PBNW	2013	3	7	4	4	19.7	24.08	20.39	25.07	29.4	25.93	14.33	18.75	14.84	204.78	102.05	79.05	75	100.62	0	0.07
APB	PBNW	2014	-1	13	14	7	19.81	21.69	20.08	25.54	27.33	25.54	14.07	16.05	14.61	136.88	194.17	56.9	75	100.62	0	0.07
APB	PBNW	2015	-1	13	14	13	18.74	21.93	22.02	23.82	27.66	27.96	13.66	16.21	16.08	170.08	62.69	92.71	75	100.62	0	0.07
APB	PBNW	2016	4	5	1	13	19.76	22.94	22.9	25.94	28.85	28.39	13.58	17.03	17.41	70.44	94.94	142.48	75	100.62	0	0.07
APB	PBNW	2017	4	8	4	5	19.34	21.69	20.65	24.87	26.65	26.32	13.82	16.74	14.98	119.79	130.87	72.26	75	100.62	0	0.07
APB	PBNW	2018	4	8	4	8	19.29	23.9	23.45	25.14	29.87	28.19	13.44	17.93	18.71	85.13	135.96	133.33	75	100.62	0	0.07
APB	BH	2011	-1	3	4	2	19.67	22.89	21.2	24.95	28.81	26.41	14.39	16.97	15.99	127.1	79.72	281.5	50	103.43	0.43	0
APB	BH	2012	2	5	3	3	19.3	23.47	21.95	24.88	29.65	27.75	13.72	17.29	16.15	65.07	88.54	72.62	50	103.43	0.43	0
APB	BH	2013	-6	5	11	5	19.76	24.13	20.44	25.09	29.36	26.05	14.43	18.89	14.83	203.95	120.11	72.38	50	103.43	0.43	0
APB	BH	2014	4	16	12	5	19.94	21.83	20.19	25.63	27.38	25.62	14.24	16.28	14.75	129.93	194.62	50.09	50	103.43	0.43	0
APB	BH	2015	-1	25	26	16	18.87	22.07	22.18	23.93	27.76	28.08	13.8	16.38	16.28	165.72	66.8	103.39	50	103.43	0.43	0
APB	BH	2016	18	21	3	25	19.85	23.02	22.97	26.05	28.94	28.43	13.65	17.1	17.52	69.59	96.4	146.38	50	103.43	0.43	0
APB	BH	2017	9	22	13	21	19.45	21.77	20.71	24.98	26.74	26.36	13.92	16.8	15.07	122.44	131.43	72.52	50	103.43	0.43	0
APB	BH	2018	16	23	7	22	19.41	24.09	23.61	25.25	30.06	28.35	13.58	18.12	18.87	81.14	126.96	124.49	50	103.43	0.43	0
APB	KRBW	2011	-3	4	7	1	19.7	22.86	21.22	19.7	28.81	26.44	14.41	16.91	16	133.44	63.91	293.89	10	105.62	4.67	0.05
APB	KRBW	2012	3	7	4	4	19.34	23.51	21.97	19.34	29.73	27.79	13.75	17.29	16.14	63.11	80.03	64.5	10	105.62	4.67	0.05
APB	KRBW	2013	34	47	13	7	19.8	24.14	20.43	19.8	29.39	26.02	14.45	18.88	14.83	211.94	120.96	67.28	10	105.62	4.67	0.05
APB	KRBW	2014	20	83	63	47	19.94	21.83	20.19	19.94	27.39	25.63	14.24	16.26	14.74	135.58	187.5	39.41	10	105.62	4.67	0.05
APB	KRBW	2015	2	38	36	83	18.88	22.05	22.16	18.88	27.75	28.07	13.84	16.35	16.25	161.87	66.22	89.66	10	105.62	4.67	0.05
APB	KRBW	2016	10	22	12	38	19.85	23.02	22.99	19.85	28.96	28.47	13.65	17.08	17.52	57.69	89.16	145.5	10	105.62	4.67	0.05
APB	KRBW	2017	13	19	6	22	19.48	21.8	20.75	19.48	26.78	26.4	13.93	16.81	15.1	118.56	111.15	66.28	10	105.62	4.67	0.05
APB	KRBW	2018	15	32	17	19	19.43	24.06	23.6	19.43	30.03	28.32	13.63	18.09	18.88	66.23	148.83	131.87	10	105.62	4.67	0.05
APB	KBW	2012	3	4	1	4	19.34	23.51	21.97	24.93	29.73	27.79	13.75	17.29	16.14	63.11	80.03	64.5	10	96.67	0.49	0.98
APB	KBW	2013	-3	4	7	4	19.8	24.14	20.43	25.15	29.39	26.02	14.45	18.88	14.83	211.94	120.96	67.28	10	96.67	0.49	0.98
APB	KBW	2014	2	11	9	4	19.94	21.83	20.19	25.64	27.39	25.63	14.24	16.26	14.74	135.58	187.5	39.41	10	96.67	0.49	0.98
APB	KBW	2015	12	34	22	11	18.88	22.05	22.16	23.92	27.75	28.07	13.84	16.35	16.25	161.87	66.22	89.66	10	96.67	0.49	0.98
APB	KBW	2016	24	35	11	34	19.85	23.02	22.99	26.06	28.96	28.47	13.65	17.08	17.52	57.69	89.16	145.5	10	96.67	0.49	0.98
APB	KBW	2017	12	28	16	35	19.48	21.8	20.75	25.02	26.78	26.4	13.93	16.81	15.1	118.56	111.15	66.28	10	96.67	0.49	0.98
APB	KBW	2018	10	38	28	28	19.43	24.06	23.6	25.23	30.03	28.32	13.63	18.09	18.88	66.23	148.83	131.87	10	96.67	0.49	0.98
APB	KBE	2008	-2	1	3	3	20.99	22.66	20.08	26.53	28.08	25.57	15.44	17.23	14.58	153.3	196.57	66.52	10	102.55	1.27	0.94
APB	KBE	2009	0	2	2	1	18.53	20.27	21.8	23.31	25.3	26.87	13.75	15.23	16.73	145.81	196.23	153.58	10	102.55	1.27	0.94
APB	KBE	2010	-1	0	1	2	20.17	23.71	21.77	25.47	29.46	27.14	14.87	17.96	16.39	130.41	73.81	67.1	10	102.55	1.27	0.94
APB	KBE	2011	1	1	0	0	19.7	22.86	21.22	24.99	28.81	26.44	14.41	16.91	16	133.44	63.91	293.89	10	102.55	1.27	0.94
APB	KBE	2012	0	1	1	1	19.34	23.51	21.97	24.93	29.73	27.79	13.75	17.29	16.14	63.11	80.03	64.5	10	102.55	1.27	0.94
APB	KBE	2013	0	2	2	1	19.8	24.14	20.43	25.15	29.39	26.02	14.45	18.88	14.83	211.94	120.96	67.28	10	102.55	1.27	0.94
APB	KBE	2014	0	8	8	2	19.94	21.83	20.19	25.64	27.39	25.63	14.24	16.26	14.74	135.58	187.5	39.41	10	102.55	1.27	0.94
APB	KBE	2015	-2	5	7	8	18.88	22.05	22.16	23.92	27.75	28.07	13.84	16.35	16.25	161.87	66.22	89.66	10	102.55	1.27	0.94
APB	KBE	2016	9	10	1	5	19.85	23.02	22.99	26.06	28.96	28.47	13.65	17.08	17.52	57.69	89.16	145.5	10	102.55	1.27	0.94
APB	KBE	2017	4	6	2	10	19.48	21.8	20.75	25.02	26.78	26.4	13.93	16.81	15.1	118.56	111.15	66.28	10	102.55	1.27	0.94
APB	KBE	2018	0	9	9	6	19.43	24.06	23.6	25.23	30.03	28.32	13.63	18.09	18.88	66.23	148.83	131.87	10	102.55	1.27	0.94
APB	PBSW	2014	15	30	15	1	20.02	21.89	20.26	25.68	27.44	25.63	14.36	16.33	14.88	144.07	210.38	44.73	50	92.13	1.51	0.94
APB	PBSW	2015	32	81	49	30	18.98	22.11	22.18	23.95	27.76	28.03	14.01	16.45	16.33	164.97	63.87	90.5	50	92.13	1.51	0.94
APB	PBSW	2016	17	35	18	81	19.94	23.12	23.09	26.06	28.99	28.49	13.82	17.25	17.69	59.67	90.25	134.16	50	92.13	1.51	0.94
APB	PBSW	2017	-4	7	11	35	19.56	21.92	20.84	25.04	26.86	26.41	14.08	16.99	15.26	117.66	119.63	69.54	50	92.13	1.51	0.94
APB	PBSW	2018	13	16	3	7	19.51	24.06	23.62	25.26	29.96	28.24	13.76	18.16	19	76	153.45	136.56	50	92.13	1.51	0.94
APB	PBSE	2011	-2	3	5	2	19.7	22.86	21.22	24.99	28.81	26.44	14.41	16.91	16	133.44	63.91	293.89	25	99.09	4.73	0.8
APB	PBSE	2012	-1	2	3	3	19.34	23.51	21.97	24.93	29.73	27.79	13.75	17.29	16.14	63.11	80.03	64.5	25	99.09	4.73	0.8
APB	PBSE	2013	6	9	3	2	19.8	24.14	20.43	25.15	29.39	26.02	14.45	18.88	14.83	211.94	120.96	67.28	25	99.09	4.73	0.8
APB	PBSE	2014	8	14	6	9	19.94	21.83	20.19	25.64	27.39	25.63	14.24	16.26	14.74	135.58	187.5	39.41	25	99.09	4.73	0.8
APB	PBSE	2015	1	13	12	14	18.88	22.05	22.16	23.92	27.75	28.07	13.84	16.35	16.25	161.87	66.22	89.66	25	99.09	4.73	0.8
APB	PBSE	2016	7	13	6	13	19.85	23.02	22.99	26.06	28.96	28.47	13.65	17.08	17.52	57.69	89.16	145.5	25	99.09	4.73	0.8
APB	PBSE	2017	3	7	4	13	19.48	21.8	20.75	25.02	26.78	26.4	13.93	16.81	15.1	118.56	111.15	66.28	25	99.09	4.73	0.8
APB	PBSE	2018	1	8	7	7	19.43	24.06	23.6	25.23	30.03	28.32	13.63	18.09	18.88	66.23	148.83	131.87	25	99.09	4.73	0.8
APB	KRBE	2008	-4	4	8	16	20.99	22.66	20.08	26.53	28.08	25.57	15.44	17.23	14.58	153.3	196.57	66.52	10	103.43	0.37	1
APB	KRBE	2009	5	10	5	4	18.53	20.27	21.8	23.31	25.3	26.87	13.75	15.23	16.73	145.81	196.23	153.58	10	103.43	0.37	1
APB	KRBE	2010	2	4	2	10	20.17	23.71	21.77	25.47	29.46	27.14	14.87	17.96	16.39	130.41	73.81	67.1	10	103.43	0.37	1
APB	KRBE	2011	3	4	1	4	19.7	22.86	21.22	24.99	28.81	26.44	14.41	16.91	16	133.44	63.91	293.89	10	103.43	0.37	1
APB	KRBE	2012	0	2	2	4	19.34	23.51	21.97	24.93	29.73	27.79	13.75	17.29	16.14	63.11	80.03	64.5	10	103.43	0.37	1
APB	KRBE	2013	9	13	4	2	19.8	24.14	20.43	25.15	29.39	26.02	14.45	18.88	14.83	211.94	120.96	67.28	10	103.43	0.37	1
APB	KRBE	2014	-14	9	23	13	19.94	21.83	20.19	25.64	27.39	25.63	14.24	16.26	14.74	135.58	187.5	39.41	10	103.43	0.37	1
APB	KRBE	2015	-1	5	6	9	18.88	22.05	22.16	23.92	27.75	28.07	13.84	16.35	16.25	161.87	66.22	89.66	10	103.43	0.37	1
APB	KRBE	2016	10	11	1	5	19.85	23.02	22.99	26.06	28.96	28.47	13.65	17.08	17.52	57.69	89.16	145.5	10	103.43	0.37	1
APB	KRBE	2017	-1	6	7	11	19.48	21.8	20.75	25.02	26.78	26.4	13.93	16.81	15.1	118.56	111.15	66.28	10	103.43	0.37	1
APB	KRBE	2018	1	4	3	6	19.43	24.06	23.6	25.23	30.03	28.32	13.63	18.09	18.88	66.23	148.83	131.87	10	103.43	0.37	1

## Sheet: Abbreviation
Abbreviation	Description
λ	Population Growth Rate
CF	Density of Current-Year First Generation
PS	Density of Previous-Year Second Generation
MT	Mean Temperature
AT	Maximum Temperature
IT	Minimum Tempearture
PT	Total Precipitation
JN	June
JL	July
AG	August
